# Supplementary material for: Metagenomic evidence for metabolism of trace atmospheric gases by high-elevation desert Actinobacteria
Source: Front Microbiol. 2014 Dec 17;5:698. doi: 10.3389/fmicb.2014.00698 (PMC4269115; doi:10.3389/fmicb.2014.00698)
Supplement: Supplementary file 1 [file Table1.XLS]

## Sheet: FigS4_COGs
COG_id	FC1	FC2	FC3	FC4	D	Func_name	volcano	asacch	diox	spino	volcano yes, assach no?	volcano no, assach yes?	is P. volcano unique?	Count FC cog volcano	count FC cog asacch	count FC cog diox	count FC cog spino	FC cogs present volcano	FC cogs present asacch	FC cogs present diox	FC cogs present spino	FC cogs abund volcano	FC cogs abund asacch	FC cogs abund diox	FC cogs abund spino
COG5659	L	-	-	-	FALSE	FOG: Transposase	45	0	3	0	TRUE	FALSE	FALSE	0	0	0	0	19	25	24	19	45	46	58	54
COG3655	K	-	-	-	FALSE	Predicted transcriptional regulator	7	0	5	0	TRUE	FALSE	FALSE	0	0	0	0
COG3505	U	-	-	-	FALSE	Type IV secretory pathway, VirD4 components	7	0	6	0	TRUE	FALSE	FALSE	0	0	0	0
COG2170	S	-	-	-	FALSE	Uncharacterized conserved protein	6	0	2	1	TRUE	FALSE	FALSE	0	0	0	0
COG0189	H	J	-	-	FALSE	Glutathione synthase/Ribosomal protein S6 modification enzyme (glutaminyl transferase)	5	0	1	0	TRUE	FALSE	FALSE	0	0	0	0
COG3101	S	-	-	-	FALSE	Uncharacterized protein conserved in bacteria	4	0	0	0	TRUE	FALSE	TRUE	0	0	0	0
COG1598	S	-	-	-	FALSE	Uncharacterized conserved protein	4	0	1	1	TRUE	FALSE	FALSE	0	0	0	0
COG0602	O	-	-	-	FALSE	Organic radical activating enzymes	3	0	0	0	TRUE	FALSE	TRUE	0	0	0	0
COG2870	M	-	-	-	FALSE	ADP-heptose synthase, bifunctional sugar kinase/adenylyltransferase	3	0	0	0	TRUE	FALSE	TRUE	0	0	0	0
COG3436	L	-	-	-	FALSE	Transposase and inactivated derivatives	3	0	0	0	TRUE	FALSE	TRUE	0	0	0	0
COG3794	C	-	-	-	FALSE	Plastocyanin	3	0	0	0	TRUE	FALSE	TRUE	0	0	0	0
COG5635	T	-	-	-	FALSE	Predicted NTPase (NACHT family)	3	0	0	0	TRUE	FALSE	TRUE	0	0	0	0
COG2312	R	-	-	-	FALSE	Erythromycin esterase homolog	3	0	1	0	TRUE	FALSE	FALSE	0	0	0	0
COG4932	M	-	-	-	FALSE	Predicted outer membrane protein	3	0	2	0	TRUE	FALSE	FALSE	0	0	0	0
COG2402	R	-	-	-	FALSE	Predicted nucleic acid-binding protein, contains PIN domain	3	0	0	1	TRUE	FALSE	FALSE	0	0	0	0
COG3222	S	-	-	-	FALSE	Uncharacterized protein conserved in bacteria	3	0	1	1	TRUE	FALSE	FALSE	0	0	0	0
COG0666	R	-	-	-	FALSE	FOG: Ankyrin repeat	3	0	1	2	TRUE	FALSE	FALSE	0	0	0	0
COG1914	P	-	-	-	FALSE	Mn2+ and Fe2+ transporters of the NRAMP family	3	0	5	2	TRUE	FALSE	FALSE	0	0	0	0
COG2319	R	-	-	-	FALSE	FOG: WD40 repeat	3	0	1	3	TRUE	FALSE	FALSE	0	0	0	0
COG1819	G	C	-	-	FALSE	Glycosyl transferases, related to UDP-glucuronosyltransferase	3	0	4	9	TRUE	FALSE	FALSE	0	0	0	0
COG1520	S	-	-	-	FALSE	FOG: WD40-like repeat	2	0	0	0	TRUE	FALSE	TRUE	0	0	0	0
COG1944	S	-	-	-	FALSE	Uncharacterized conserved protein	2	0	0	0	TRUE	FALSE	TRUE	0	0	0	0
COG2192	O	-	-	-	FALSE	Predicted carbamoyl transferase, NodU family	2	0	0	0	TRUE	FALSE	TRUE	0	0	0	0
COG2215	R	-	-	-	FALSE	ABC-type uncharacterized transport system, permease component	2	0	0	0	TRUE	FALSE	TRUE	0	0	0	0
COG2842	R	-	-	-	FALSE	Uncharacterized ATPase, putative transposase	2	0	0	0	TRUE	FALSE	TRUE	0	0	0	0
COG3227	E	-	-	-	FALSE	Zinc metalloprotease (elastase)	2	0	0	0	TRUE	FALSE	TRUE	0	0	0	0
COG3409	M	-	-	-	FALSE	Putative peptidoglycan-binding domain-containing protein	2	0	0	0	TRUE	FALSE	TRUE	0	0	0	0
COG3464	L	-	-	-	FALSE	Transposase and inactivated derivatives	2	0	0	0	TRUE	FALSE	TRUE	0	0	0	0
COG3575	S	-	-	-	FALSE	Uncharacterized protein conserved in bacteria	2	0	0	0	TRUE	FALSE	TRUE	0	0	0	0
COG4235	O	-	-	-	FALSE	Cytochrome c biogenesis factor	2	0	0	0	TRUE	FALSE	TRUE	0	0	0	0
COG4995	S	-	-	-	FALSE	Uncharacterized protein conserved in bacteria	2	0	0	0	TRUE	FALSE	TRUE	0	0	0	0
COG2856	E	-	-	-	FALSE	Predicted Zn peptidase	2	0	1	0	TRUE	FALSE	FALSE	0	0	0	0
COG3448	T	-	-	-	FALSE	CBS-domain-containing membrane protein	2	0	1	0	TRUE	FALSE	FALSE	0	0	0	0
COG3546	P	-	-	-	FALSE	Mn-containing catalase	2	0	1	0	TRUE	FALSE	FALSE	0	0	0	0
COG4646	K	L	-	-	FALSE	DNA methylase	2	0	1	0	TRUE	FALSE	FALSE	0	0	0	0
COG2201	N	T	-	-	FALSE	Chemotaxis response regulator containing a CheY-like receiver domain and a methylesterase domain	2	0	2	0	TRUE	FALSE	FALSE	0	0	0	0
COG3307	M	-	-	-	FALSE	Lipid A core - O-antigen ligase and related enzymes	2	0	2	0	TRUE	FALSE	FALSE	0	0	0	0
COG1724	N	-	-	-	FALSE	Predicted periplasmic or secreted lipoprotein	2	0	0	1	TRUE	FALSE	FALSE	0	0	0	0
COG2032	P	-	-	-	FALSE	Cu/Zn superoxide dismutase	2	0	0	1	TRUE	FALSE	FALSE	0	0	0	0
COG0270	L	-	-	-	FALSE	Site-specific DNA methylase	2	0	1	1	TRUE	FALSE	FALSE	0	0	0	0
COG0415	L	-	-	-	FALSE	Deoxyribodipyrimidine photolyase	2	0	1	1	TRUE	FALSE	FALSE	0	0	0	0
COG2453	T	-	-	-	FALSE	Predicted protein-tyrosine phosphatase	2	0	2	1	TRUE	FALSE	FALSE	0	0	0	0
COG3376	P	-	-	-	FALSE	High-affinity nickel permease	2	0	2	1	TRUE	FALSE	FALSE	0	0	0	0
COG0393	S	-	-	-	FALSE	Uncharacterized conserved protein	2	0	3	1	TRUE	FALSE	FALSE	0	0	0	0
COG2203	T	-	-	-	FALSE	FOG: GAF domain	2	0	1	2	TRUE	FALSE	FALSE	0	0	0	0
COG0025	P	-	-	-	FALSE	NhaP-type Na+/H+ and K+/H+ antiporters	2	0	4	2	TRUE	FALSE	FALSE	0	0	0	0
COG1752	R	-	-	-	FALSE	Predicted esterase of the alpha-beta hydrolase superfamily	2	0	2	3	TRUE	FALSE	FALSE	0	0	0	0
COG3576	R	-	-	-	FALSE	Predicted flavin-nucleotide-binding protein structurally related to pyridoxine 5'-phosphate oxidase	2	0	2	3	TRUE	FALSE	FALSE	0	0	0	0
COG2936	R	-	-	-	FALSE	Predicted acyl esterases	2	0	4	3	TRUE	FALSE	FALSE	0	0	0	0
COG3665	S	-	-	-	FALSE	Uncharacterized conserved protein	2	0	0	4	TRUE	FALSE	FALSE	0	0	0	0
COG2002	K	-	-	-	FALSE	Regulators of stationary/sporulation gene expression	2	0	1	4	TRUE	FALSE	FALSE	0	0	0	0
COG2211	G	-	-	-	FALSE	Na+/melibiose symporter and related transporters	2	0	0	6	TRUE	FALSE	FALSE	0	0	0	0
COG0008	J	-	-	-	FALSE	Glutamyl- and glutaminyl-tRNA synthetases	0	1	1	1	FALSE	TRUE	TRUE	0	0	0	0
COG0157	H	-	-	-	FALSE	Nicotinate-nucleotide pyrophosphorylase	0	1	1	1	FALSE	TRUE	TRUE	0	0	0	0
COG0369	P	-	-	-	FALSE	Sulfite reductase, alpha subunit (flavoprotein)	0	1	1	1	FALSE	TRUE	TRUE	0	0	0	0
COG0384	R	-	-	-	FALSE	Predicted epimerase, PhzC/PhzF homolog	0	1	1	1	FALSE	TRUE	TRUE	0	0	0	0
COG0390	R	-	-	-	FALSE	ABC-type uncharacterized transport system, permease component	0	1	1	1	FALSE	TRUE	TRUE	0	0	0	0
COG0435	O	-	-	-	FALSE	Predicted glutathione S-transferase	0	1	1	1	FALSE	TRUE	TRUE	0	0	0	0
COG0490	P	-	-	-	FALSE	Putative regulatory, ligand-binding protein related to C-terminal domains of K+ channels	0	1	1	1	FALSE	TRUE	TRUE	0	0	0	0
COG0616	O	U	-	-	FALSE	Periplasmic serine proteases (ClpP class)	0	1	1	1	FALSE	TRUE	TRUE	0	0	0	0
COG0648	L	-	-	-	FALSE	Endonuclease IV	0	1	1	1	FALSE	TRUE	TRUE	0	0	0	0
COG0674	C	-	-	-	FALSE	Pyruvate:ferredoxin oxidoreductase and related 2-oxoacid:ferredoxin oxidoreductases, alpha subunit	0	1	1	1	FALSE	TRUE	TRUE	0	0	0	0
COG0688	I	-	-	-	FALSE	Phosphatidylserine decarboxylase	0	1	1	1	FALSE	TRUE	TRUE	0	0	0	0
COG0776	L	-	-	-	FALSE	Bacterial nucleoid DNA-binding protein	0	1	1	1	FALSE	TRUE	TRUE	0	0	0	0
COG0855	P	-	-	-	FALSE	Polyphosphate kinase	0	1	1	1	FALSE	TRUE	TRUE	0	0	0	0
COG1013	C	-	-	-	FALSE	Pyruvate:ferredoxin oxidoreductase and related 2-oxoacid:ferredoxin oxidoreductases, beta subunit	0	1	1	1	FALSE	TRUE	TRUE	0	0	0	0
COG1199	K	L	-	-	FALSE	Rad3-related DNA helicases	0	1	1	1	FALSE	TRUE	TRUE	0	0	0	0
COG1327	K	-	-	-	FALSE	Predicted transcriptional regulator, consists of a Zn-ribbon and ATP-cone domains	0	1	1	1	FALSE	TRUE	TRUE	0	0	0	0
COG1368	M	-	-	-	FALSE	Phosphoglycerol transferase and related proteins, alkaline phosphatase superfamily	0	1	1	1	FALSE	TRUE	TRUE	0	0	0	0
COG1543	S	-	-	-	FALSE	Uncharacterized conserved protein	0	1	1	1	FALSE	TRUE	TRUE	0	0	0	0
COG1718	T	D	-	-	TRUE	Serine/threonine protein kinase involved in cell cycle control	0	1	1	1	FALSE	TRUE	TRUE	0	1	1	1
COG1720	S	-	-	-	FALSE	Uncharacterized conserved protein	0	1	1	1	FALSE	TRUE	TRUE	0	0	0	0
COG1920	S	-	-	-	FALSE	Uncharacterized conserved protein	0	1	1	1	FALSE	TRUE	TRUE	0	0	0	0
COG1950	S	-	-	-	FALSE	Predicted membrane protein	0	1	1	1	FALSE	TRUE	TRUE	0	0	0	0
COG1951	C	-	-	-	FALSE	Tartrate dehydratase alpha subunit/Fumarate hydratase class I, N-terminal domain	0	1	1	1	FALSE	TRUE	TRUE	0	0	0	0
COG1970	M	-	-	-	FALSE	Large-conductance mechanosensitive channel	0	1	1	1	FALSE	TRUE	TRUE	0	0	0	0
COG1990	S	-	-	-	FALSE	Uncharacterized conserved protein	0	1	1	1	FALSE	TRUE	TRUE	0	0	0	0
COG2060	P	-	-	-	FALSE	K+-transporting ATPase, A chain	0	1	1	1	FALSE	TRUE	TRUE	0	0	0	0
COG2156	P	-	-	-	FALSE	K+-transporting ATPase, c chain	0	1	1	1	FALSE	TRUE	TRUE	0	0	0	0
COG2216	P	-	-	-	FALSE	High-affinity K+ transport system, ATPase chain B	0	1	1	1	FALSE	TRUE	TRUE	0	0	0	0
COG2225	C	-	-	-	FALSE	Malate synthase	0	1	1	1	FALSE	TRUE	TRUE	0	0	0	0
COG2313	Q	-	-	-	FALSE	Uncharacterized enzyme involved in pigment biosynthesis	0	1	1	1	FALSE	TRUE	TRUE	0	0	0	0
COG2351	R	-	-	-	FALSE	Transthyretin-like protein	0	1	1	1	FALSE	TRUE	TRUE	0	0	0	0
COG2352	C	-	-	-	FALSE	Phosphoenolpyruvate carboxylase	0	1	1	1	FALSE	TRUE	TRUE	0	0	0	0
COG2818	L	-	-	-	FALSE	3-methyladenine DNA glycosylase	0	1	1	1	FALSE	TRUE	TRUE	0	0	0	0
COG2884	D	-	-	-	TRUE	Predicted ATPase involved in cell division	0	1	1	1	FALSE	TRUE	TRUE	0	1	1	1
COG2966	S	-	-	-	FALSE	Uncharacterized conserved protein	0	1	1	1	FALSE	TRUE	TRUE	0	0	0	0
COG2968	S	-	-	-	FALSE	Uncharacterized conserved protein	0	1	1	1	FALSE	TRUE	TRUE	0	0	0	0
COG3001	G	-	-	-	FALSE	Fructosamine-3-kinase	0	1	1	1	FALSE	TRUE	TRUE	0	0	0	0
COG3011	S	-	-	-	FALSE	Uncharacterized protein conserved in bacteria	0	1	1	1	FALSE	TRUE	TRUE	0	0	0	0
COG3191	E	Q	-	-	FALSE	L-aminopeptidase/D-esterase	0	1	1	1	FALSE	TRUE	TRUE	0	0	0	0
COG3280	G	-	-	-	FALSE	Maltooligosyl trehalose synthase	0	1	1	1	FALSE	TRUE	TRUE	0	0	0	0
COG3304	S	-	-	-	FALSE	Predicted membrane protein	0	1	1	1	FALSE	TRUE	TRUE	0	0	0	0
COG3460	Q	-	-	-	FALSE	Uncharacterized enzyme of phenylacetate metabolism	0	1	1	1	FALSE	TRUE	TRUE	0	0	0	0
COG3486	Q	-	-	-	FALSE	Lysine/ornithine N-monooxygenase	0	1	1	1	FALSE	TRUE	TRUE	0	0	0	0
COG3502	S	-	-	-	FALSE	Uncharacterized protein conserved in bacteria	0	1	1	1	FALSE	TRUE	TRUE	0	0	0	0
COG3640	D	-	-	-	TRUE	CO dehydrogenase maturation factor	0	1	1	1	FALSE	TRUE	TRUE	0	1	1	1
COG3651	S	-	-	-	FALSE	Uncharacterized protein conserved in bacteria	0	1	1	1	FALSE	TRUE	TRUE	0	0	0	0
COG3826	S	-	-	-	FALSE	Uncharacterized protein conserved in bacteria	0	1	1	1	FALSE	TRUE	TRUE	0	0	0	0
COG4149	P	-	-	-	FALSE	ABC-type molybdate transport system, permease component	0	1	1	1	FALSE	TRUE	TRUE	0	0	0	0
COG4529	S	-	-	-	FALSE	Uncharacterized protein conserved in bacteria	0	1	1	1	FALSE	TRUE	TRUE	0	0	0	0
COG4549	S	-	-	-	FALSE	Uncharacterized protein conserved in bacteria	0	1	1	1	FALSE	TRUE	TRUE	0	0	0	0
COG4825	S	-	-	-	FALSE	Uncharacterized membrane-anchored protein conserved in bacteria	0	1	1	1	FALSE	TRUE	TRUE	0	0	0	0
COG5441	S	-	-	-	FALSE	Uncharacterized conserved protein	0	1	1	1	FALSE	TRUE	TRUE	0	0	0	0
COG5552	S	-	-	-	FALSE	Uncharacterized conserved protein	0	1	1	1	FALSE	TRUE	TRUE	0	0	0	0
COG5564	R	-	-	-	FALSE	Predicted TIM-barrel enzyme, possibly a dioxygenase	0	1	1	1	FALSE	TRUE	TRUE	0	0	0	0
COG5587	S	-	-	-	FALSE	Uncharacterized conserved protein	0	1	1	1	FALSE	TRUE	TRUE	0	0	0	0
COG1004	M	-	-	-	FALSE	Predicted UDP-glucose 6-dehydrogenase	0	1	2	1	FALSE	TRUE	TRUE	0	0	0	0
COG1296	E	-	-	-	FALSE	Predicted branched-chain amino acid permease (azaleucine resistance)	0	1	2	1	FALSE	TRUE	TRUE	0	0	0	0
COG2062	T	-	-	-	FALSE	Phosphohistidine phosphatase SixA	0	1	2	1	FALSE	TRUE	TRUE	0	0	0	0
COG3012	S	-	-	-	FALSE	Uncharacterized protein conserved in bacteria	0	1	2	1	FALSE	TRUE	TRUE	0	0	0	0
COG3483	E	-	-	-	FALSE	Tryptophan 2,3-dioxygenase (vermilion)	0	1	2	1	FALSE	TRUE	TRUE	0	0	0	0
COG3598	L	-	-	-	FALSE	RecA-family ATPase	0	1	2	1	FALSE	TRUE	TRUE	0	0	0	0
COG3607	R	-	-	-	FALSE	Predicted lactoylglutathione lyase	0	1	2	1	FALSE	TRUE	TRUE	0	0	0	0
COG3836	G	-	-	-	FALSE	2,4-dihydroxyhept-2-ene-1,7-dioic acid aldolase	0	1	2	1	FALSE	TRUE	TRUE	0	0	0	0
COG4129	S	-	-	-	FALSE	Predicted membrane protein	0	1	2	1	FALSE	TRUE	TRUE	0	0	0	0
COG4291	S	-	-	-	FALSE	Predicted membrane protein	0	1	2	1	FALSE	TRUE	TRUE	0	0	0	0
COG4425	S	-	-	-	FALSE	Predicted membrane protein	0	1	2	1	FALSE	TRUE	TRUE	0	0	0	0
COG4779	P	-	-	-	FALSE	ABC-type enterobactin transport system, permease component	0	1	2	1	FALSE	TRUE	TRUE	0	0	0	0
COG3777	S	-	-	-	FALSE	Uncharacterized conserved protein	0	1	3	1	FALSE	TRUE	TRUE	0	0	0	0
COG0038	P	-	-	-	FALSE	Chloride channel protein EriC	0	1	4	1	FALSE	TRUE	TRUE	0	0	0	0
COG3451	U	-	-	-	FALSE	Type IV secretory pathway, VirB4 components	0	1	4	1	FALSE	TRUE	TRUE	0	0	0	0
COG3919	R	-	-	-	FALSE	Predicted ATP-grasp enzyme	0	1	4	1	FALSE	TRUE	TRUE	0	0	0	0
COG4829	Q	-	-	-	FALSE	Muconolactone delta-isomerase	0	1	4	1	FALSE	TRUE	TRUE	0	0	0	0
COG0065	E	-	-	-	FALSE	3-isopropylmalate dehydratase large subunit	0	1	1	2	FALSE	TRUE	TRUE	0	0	0	0
COG0066	E	-	-	-	FALSE	3-isopropylmalate dehydratase small subunit	0	1	1	2	FALSE	TRUE	TRUE	0	0	0	0
COG0209	F	-	-	-	FALSE	Ribonucleotide reductase, alpha subunit	0	1	1	2	FALSE	TRUE	TRUE	0	0	0	0
COG0240	C	-	-	-	FALSE	Glycerol-3-phosphate dehydrogenase	0	1	1	2	FALSE	TRUE	TRUE	0	0	0	0
COG0428	P	-	-	-	FALSE	Predicted divalent heavy-metal cations transporter	0	1	1	2	FALSE	TRUE	TRUE	0	0	0	0
COG0448	G	-	-	-	FALSE	ADP-glucose pyrophosphorylase	0	1	1	2	FALSE	TRUE	TRUE	0	0	0	0
COG1285	S	-	-	-	FALSE	Uncharacterized membrane protein	0	1	1	2	FALSE	TRUE	TRUE	0	0	0	0
COG1524	R	-	-	-	FALSE	Uncharacterized proteins of the AP superfamily	0	1	1	2	FALSE	TRUE	TRUE	0	0	0	0
COG1686	M	-	-	-	FALSE	D-alanyl-D-alanine carboxypeptidase	0	1	1	2	FALSE	TRUE	TRUE	0	0	0	0
COG2510	S	-	-	-	FALSE	Predicted membrane protein	0	1	1	2	FALSE	TRUE	TRUE	0	0	0	0
COG2896	H	-	-	-	FALSE	Molybdenum cofactor biosynthesis enzyme	0	1	1	2	FALSE	TRUE	TRUE	0	0	0	0
COG3648	Q	-	-	-	FALSE	Uricase (urate oxidase)	0	1	1	2	FALSE	TRUE	TRUE	0	0	0	0
COG4097	P	-	-	-	FALSE	Predicted ferric reductase	0	1	1	2	FALSE	TRUE	TRUE	0	0	0	0
COG4292	S	-	-	-	FALSE	Predicted membrane protein	0	1	1	2	FALSE	TRUE	TRUE	0	0	0	0
COG4569	Q	-	-	-	FALSE	Acetaldehyde dehydrogenase (acetylating)	0	1	1	2	FALSE	TRUE	TRUE	0	0	0	0
COG5500	S	-	-	-	FALSE	Predicted integral membrane protein	0	1	1	2	FALSE	TRUE	TRUE	0	0	0	0
COG0385	R	-	-	-	FALSE	Predicted Na+-dependent transporter	0	1	2	2	FALSE	TRUE	TRUE	0	0	0	0
COG1714	S	-	-	-	FALSE	Predicted membrane protein/domain	0	1	2	2	FALSE	TRUE	TRUE	0	0	0	0
COG2372	R	-	-	-	FALSE	Uncharacterized protein, homolog of Cu resistance protein CopC	0	1	2	2	FALSE	TRUE	TRUE	0	0	0	0
COG2515	E	-	-	-	FALSE	1-aminocyclopropane-1-carboxylate deaminase	0	1	2	2	FALSE	TRUE	TRUE	0	0	0	0
COG2910	R	-	-	-	FALSE	Putative NADH-flavin reductase	0	1	2	2	FALSE	TRUE	TRUE	0	0	0	0
COG2085	R	-	-	-	FALSE	Predicted dinucleotide-binding enzymes	0	1	3	2	FALSE	TRUE	TRUE	0	0	0	0
COG0534	V	-	-	-	FALSE	Na+-driven multidrug efflux pump	0	1	1	3	FALSE	TRUE	TRUE	0	0	0	0
COG0819	K	-	-	-	FALSE	Putative transcription activator	0	1	1	3	FALSE	TRUE	TRUE	0	0	0	0
COG1777	K	-	-	-	FALSE	Predicted transcriptional regulators	0	1	1	3	FALSE	TRUE	TRUE	0	0	0	0
COG4311	E	-	-	-	FALSE	Sarcosine oxidase delta subunit	0	1	1	3	FALSE	TRUE	TRUE	0	0	0	0
COG4583	E	-	-	-	FALSE	Sarcosine oxidase gamma subunit	0	1	1	3	FALSE	TRUE	TRUE	0	0	0	0
COG0511	I	-	-	-	FALSE	Biotin carboxyl carrier protein	0	1	2	3	FALSE	TRUE	TRUE	0	0	0	0
COG0523	R	-	-	-	FALSE	Putative GTPases (G3E family)	0	1	2	3	FALSE	TRUE	TRUE	0	0	0	0
COG1735	R	-	-	-	FALSE	Predicted metal-dependent hydrolase with the TIM-barrel fold	0	1	2	3	FALSE	TRUE	TRUE	0	0	0	0
COG0175	E	H	-	-	FALSE	3'-phosphoadenosine 5'-phosphosulfate sulfotransferase (PAPS reductase)/FAD synthetase and related enzymes	0	1	3	3	FALSE	TRUE	TRUE	0	0	0	0
COG1402	R	-	-	-	FALSE	Uncharacterized protein, putative amidase	0	1	3	3	FALSE	TRUE	TRUE	0	0	0	0
COG3420	P	-	-	-	FALSE	Nitrous oxidase accessory protein	0	1	3	3	FALSE	TRUE	TRUE	0	0	0	0
COG2368	Q	-	-	-	FALSE	Aromatic ring hydroxylase	0	1	5	3	FALSE	TRUE	TRUE	0	0	0	0
COG2114	T	-	-	-	FALSE	Adenylate cyclase, family 3 (some proteins contain HAMP domain)	0	1	2	4	FALSE	TRUE	TRUE	0	0	0	0
COG5470	S	-	-	-	FALSE	Uncharacterized conserved protein	0	1	2	4	FALSE	TRUE	TRUE	0	0	0	0
COG3944	M	-	-	-	FALSE	Capsular polysaccharide biosynthesis protein	0	1	3	4	FALSE	TRUE	TRUE	0	0	0	0
COG3670	Q	-	-	-	FALSE	Lignostilbene-alpha,beta-dioxygenase and related enzymes	0	1	4	4	FALSE	TRUE	TRUE	0	0	0	0
COG2272	I	-	-	-	FALSE	Carboxylesterase type B	0	1	3	5	FALSE	TRUE	TRUE	0	0	0	0
COG3386	G	-	-	-	FALSE	Gluconolactonase	0	1	5	5	FALSE	TRUE	TRUE	0	0	0	0
COG1816	F	-	-	-	FALSE	Adenosine deaminase	0	1	3	6	FALSE	TRUE	TRUE	0	0	0	0
COG0334	E	-	-	-	FALSE	Glutamate dehydrogenase/leucine dehydrogenase	0	1	1	7	FALSE	TRUE	TRUE	0	0	0	0
COG1113	E	-	-	-	FALSE	Gamma-aminobutyrate permease and related permeases	0	1	1	7	FALSE	TRUE	TRUE	0	0	0	0
COG5285	Q	-	-	-	FALSE	Protein involved in biosynthesis of mitomycin antibiotics/polyketide fumonisin	0	1	2	7	FALSE	TRUE	TRUE	0	0	0	0
COG1942	R	-	-	-	FALSE	Uncharacterized protein, 4-oxalocrotonate tautomerase homolog	0	1	5	8	FALSE	TRUE	TRUE	0	0	0	0
COG0600	P	-	-	-	FALSE	ABC-type nitrate/sulfonate/bicarbonate transport system, permease component	0	1	6	9	FALSE	TRUE	TRUE	0	0	0	0
COG1116	P	-	-	-	FALSE	ABC-type nitrate/sulfonate/bicarbonate transport system, ATPase component	0	1	6	9	FALSE	TRUE	TRUE	0	0	0	0
COG1280	E	-	-	-	FALSE	Putative threonine efflux protein	0	1	3	10	FALSE	TRUE	TRUE	0	0	0	0
COG0715	P	-	-	-	FALSE	ABC-type nitrate/sulfonate/bicarbonate transport systems, periplasmic components	0	1	6	13	FALSE	TRUE	TRUE	0	0	0	0
COG1879	G	-	-	-	FALSE	ABC-type sugar transport system, periplasmic component	0	1	9	15	FALSE	TRUE	TRUE	0	0	0	0
COG5516	R	-	-	-	FALSE	Conserved protein containing a Zn-ribbon-like motif, possibly RNA-binding	0	1	5	17	FALSE	TRUE	TRUE	0	0	0	0
COG1129	G	-	-	-	FALSE	ABC-type sugar transport system, ATPase component	0	1	9	18	FALSE	TRUE	TRUE	0	0	0	0
COG1832	R	-	-	-	FALSE	Predicted CoA-binding protein	0	2	1	1	FALSE	TRUE	TRUE	0	0	0	0
COG2234	R	-	-	-	FALSE	Predicted aminopeptidases	0	2	1	1	FALSE	TRUE	TRUE	0	0	0	0
COG2963	L	-	-	-	FALSE	Transposase and inactivated derivatives	0	2	1	1	FALSE	TRUE	TRUE	0	0	0	0
COG3360	S	-	-	-	FALSE	Uncharacterized conserved protein	0	2	1	1	FALSE	TRUE	TRUE	0	0	0	0
COG3508	Q	-	-	-	FALSE	Homogentisate 1,2-dioxygenase	0	2	1	1	FALSE	TRUE	TRUE	0	0	0	0
COG5653	M	-	-	-	FALSE	Protein involved in cellulose biosynthesis (CelD)	0	2	1	1	FALSE	TRUE	TRUE	0	0	0	0
COG0619	P	-	-	-	FALSE	ABC-type cobalt transport system, permease component CbiQ and related transporters	0	2	2	1	FALSE	TRUE	TRUE	0	0	0	0
COG1122	P	-	-	-	FALSE	ABC-type cobalt transport system, ATPase component	0	2	2	1	FALSE	TRUE	TRUE	0	0	0	0
COG1305	E	-	-	-	FALSE	Transglutaminase-like enzymes, putative cysteine proteases	0	2	2	1	FALSE	TRUE	TRUE	0	0	0	0
COG1451	R	-	-	-	FALSE	Predicted metal-dependent hydrolase	0	2	2	1	FALSE	TRUE	TRUE	0	0	0	0
COG2239	P	-	-	-	FALSE	Mg/Co/Ni transporter MgtE (contains CBS domain)	0	2	2	1	FALSE	TRUE	TRUE	0	0	0	0
COG0394	T	-	-	-	FALSE	Protein-tyrosine-phosphatase	0	2	3	1	FALSE	TRUE	TRUE	0	0	0	0
COG1725	K	-	-	-	FALSE	Predicted transcriptional regulators	0	2	3	1	FALSE	TRUE	TRUE	0	0	0	0
COG1488	H	-	-	-	FALSE	Nicotinic acid phosphoribosyltransferase	0	2	5	1	FALSE	TRUE	TRUE	0	0	0	0
COG0070	E	-	-	-	FALSE	Glutamate synthase domain 3	0	2	1	2	FALSE	TRUE	TRUE	0	0	0	0
COG0518	F	-	-	-	FALSE	GMP synthase - Glutamine amidotransferase domain	0	2	1	2	FALSE	TRUE	TRUE	0	0	0	0
COG4270	S	-	-	-	FALSE	Predicted membrane protein	0	2	1	2	FALSE	TRUE	TRUE	0	0	0	0
COG4576	Q	C	-	-	FALSE	Carbon dioxide concentrating mechanism/carboxysome shell protein	0	2	1	2	FALSE	TRUE	TRUE	0	0	0	0
COG0281	C	-	-	-	FALSE	Malic enzyme	0	2	2	2	FALSE	TRUE	TRUE	0	0	0	0
COG0475	P	-	-	-	FALSE	Kef-type K+ transport systems, membrane components	0	2	2	2	FALSE	TRUE	TRUE	0	0	0	0
COG0846	K	-	-	-	FALSE	NAD-dependent protein deacetylases, SIR2 family	0	2	2	2	FALSE	TRUE	TRUE	0	0	0	0
COG0860	M	-	-	-	FALSE	N-acetylmuramoyl-L-alanine amidase	0	2	2	2	FALSE	TRUE	TRUE	0	0	0	0
COG1946	I	-	-	-	FALSE	Acyl-CoA thioesterase	0	2	2	2	FALSE	TRUE	TRUE	0	0	0	0
COG2076	P	-	-	-	FALSE	Membrane transporters of cations and cationic drugs	0	2	2	2	FALSE	TRUE	TRUE	0	0	0	0
COG2873	E	-	-	-	FALSE	O-acetylhomoserine sulfhydrylase	0	2	2	2	FALSE	TRUE	TRUE	0	0	0	0
COG4976	R	-	-	-	FALSE	Predicted methyltransferase (contains TPR repeat)	0	2	2	2	FALSE	TRUE	TRUE	0	0	0	0
COG2815	S	-	-	-	FALSE	Uncharacterized protein conserved in bacteria	0	2	3	2	FALSE	TRUE	TRUE	0	0	0	0
COG3193	R	-	-	-	FALSE	Uncharacterized protein, possibly involved in utilization of glycolate and propanediol	0	2	3	2	FALSE	TRUE	TRUE	0	0	0	0
COG3491	R	-	-	-	FALSE	Isopenicillin N synthase and related dioxygenases	0	2	3	3	FALSE	TRUE	TRUE	0	0	0	0
COG1541	H	-	-	-	FALSE	Coenzyme F390 synthetase	0	2	5	3	FALSE	TRUE	TRUE	0	0	0	0
COG1123	R	-	-	-	FALSE	ATPase components of various ABC-type transport systems, contain duplicated ATPase	0	2	4	5	FALSE	TRUE	TRUE	0	0	0	0
COG2513	G	-	-	-	FALSE	PEP phosphonomutase and related enzymes	0	2	3	6	FALSE	TRUE	TRUE	0	0	0	0
COG2301	G	-	-	-	FALSE	Citrate lyase beta subunit	0	2	7	6	FALSE	TRUE	TRUE	0	0	0	0
COG0262	H	-	-	-	FALSE	Dihydrofolate reductase	0	2	13	7	FALSE	TRUE	TRUE	0	0	0	0
COG3435	Q	-	-	-	FALSE	Gentisate 1,2-dioxygenase	0	2	3	8	FALSE	TRUE	TRUE	0	0	0	0
COG1172	G	-	-	-	FALSE	Ribose/xylose/arabinose/galactoside ABC-type transport systems, permease components	0	2	7	17	FALSE	TRUE	TRUE	0	0	0	0
COG1733	K	-	-	-	FALSE	Predicted transcriptional regulators	0	2	9	24	FALSE	TRUE	TRUE	0	0	0	0
COG2252	R	-	-	-	FALSE	Permeases	0	3	2	1	FALSE	TRUE	TRUE	0	0	0	0
COG4320	S	-	-	-	FALSE	Uncharacterized protein conserved in bacteria	0	3	4	1	FALSE	TRUE	TRUE	0	0	0	0
COG1021	Q	-	-	-	FALSE	Peptide arylation enzymes	0	3	3	3	FALSE	TRUE	TRUE	0	0	0	0
COG2057	I	-	-	-	FALSE	Acyl CoA:acetate/3-ketoacid CoA transferase, beta subunit	0	3	3	3	FALSE	TRUE	TRUE	0	0	0	0
COG1454	C	-	-	-	FALSE	Alcohol dehydrogenase, class IV	0	3	9	4	FALSE	TRUE	TRUE	0	0	0	0
COG3535	S	-	-	-	FALSE	Uncharacterized conserved protein	0	3	2	6	FALSE	TRUE	TRUE	0	0	0	0
COG2070	R	-	-	-	FALSE	Dioxygenases related to 2-nitropropane dioxygenase	0	3	1	7	FALSE	TRUE	TRUE	0	0	0	0
COG1167	K	E	-	-	FALSE	Transcriptional regulators containing a DNA-binding HTH domain and an aminotransferase domain (MocR family) and their eukaryotic orthologs	0	3	6	14	FALSE	TRUE	TRUE	0	0	0	0
COG0684	H	-	-	-	FALSE	Demethylmenaquinone methyltransferase	0	4	2	2	FALSE	TRUE	TRUE	0	0	0	0
COG0146	E	Q	-	-	FALSE	N-methylhydantoinase B/acetone carboxylase, alpha subunit	0	4	10	2	FALSE	TRUE	TRUE	0	0	0	0
COG4577	Q	C	-	-	FALSE	Carbon dioxide concentrating mechanism/carboxysome shell protein	0	4	2	3	FALSE	TRUE	TRUE	0	0	0	0
COG3384	S	-	-	-	FALSE	Uncharacterized conserved protein	0	4	4	3	FALSE	TRUE	TRUE	0	0	0	0
COG5517	Q	-	-	-	FALSE	Small subunit of phenylpropionate dioxygenase	0	4	2	5	FALSE	TRUE	TRUE	0	0	0	0
COG3473	Q	-	-	-	FALSE	Maleate cis-trans isomerase	0	4	4	6	FALSE	TRUE	TRUE	0	0	0	0
COG1902	C	-	-	-	FALSE	NADH:flavin oxidoreductases, Old Yellow Enzyme family	0	4	8	10	FALSE	TRUE	TRUE	0	0	0	0
COG1018	C	-	-	-	FALSE	Flavodoxin reductases (ferredoxin-NADPH reductases) family 1	0	4	6	13	FALSE	TRUE	TRUE	0	0	0	0
COG2186	K	-	-	-	FALSE	Transcriptional regulators	0	4	17	22	FALSE	TRUE	TRUE	0	0	0	0
COG0843	C	-	-	-	FALSE	Heme/copper-type cytochrome/quinol oxidases, subunit 1	0	5	5	1	FALSE	TRUE	TRUE	0	0	0	0
COG3485	Q	-	-	-	FALSE	Protocatechuate 3,4-dioxygenase beta subunit	0	5	10	5	FALSE	TRUE	TRUE	0	0	0	0
COG0160	E	-	-	-	FALSE	4-aminobutyrate aminotransferase and related aminotransferases	0	5	4	6	FALSE	TRUE	TRUE	0	0	0	0
COG0145	E	Q	-	-	FALSE	N-methylhydantoinase A/acetone carboxylase, beta subunit	0	5	13	6	FALSE	TRUE	TRUE	0	0	0	0
COG2021	E	-	-	-	FALSE	Homoserine acetyltransferase	0	6	2	2	FALSE	TRUE	TRUE	0	0	0	0
COG3971	Q	-	-	-	FALSE	2-keto-4-pentenoate hydratase	0	6	5	5	FALSE	TRUE	TRUE	0	0	0	0
COG4319	S	-	-	-	FALSE	Ketosteroid isomerase homolog	0	6	5	9	FALSE	TRUE	TRUE	0	0	0	0
COG4638	P	R	-	-	FALSE	Phenylpropionate dioxygenase and related ring-hydroxylating dioxygenases, large terminal subunit	0	10	12	17	FALSE	TRUE	TRUE	0	0	0	0
COG0168	P	-	-	-	FALSE	Trk-type K+ transport systems, membrane components	0	1	0	0	FALSE	TRUE	FALSE	0	0	0	0
COG0478	T	-	-	-	FALSE	RIO-like serine/threonine protein kinase fused to N-terminal HTH domain	0	1	0	0	FALSE	TRUE	FALSE	0	0	0	0
COG0716	C	-	-	-	FALSE	Flavodoxins	0	1	0	0	FALSE	TRUE	FALSE	0	0	0	0
COG1045	E	-	-	-	FALSE	Serine acetyltransferase	0	1	0	0	FALSE	TRUE	FALSE	0	0	0	0
COG1142	C	-	-	-	FALSE	Fe-S-cluster-containing hydrogenase components 2	0	1	0	0	FALSE	TRUE	FALSE	0	0	0	0
COG1180	O	-	-	-	FALSE	Pyruvate-formate lyase-activating enzyme	0	1	0	0	FALSE	TRUE	FALSE	0	0	0	0
COG1236	J	-	-	-	FALSE	Predicted exonuclease of the beta-lactamase fold involved in RNA processing	0	1	0	0	FALSE	TRUE	FALSE	0	0	0	0
COG1371	S	-	-	-	FALSE	Uncharacterized conserved protein	0	1	0	0	FALSE	TRUE	FALSE	0	0	0	0
COG1444	R	-	-	-	FALSE	Predicted P-loop ATPase fused to an acetyltransferase	0	1	0	0	FALSE	TRUE	FALSE	0	0	0	0
COG1556	S	-	-	-	FALSE	Uncharacterized conserved protein	0	1	0	0	FALSE	TRUE	FALSE	0	0	0	0
COG1563	P	-	-	-	FALSE	Predicted subunit of the Multisubunit Na+/H+ antiporter	0	1	0	0	FALSE	TRUE	FALSE	0	0	0	0
COG1647	R	-	-	-	FALSE	Esterase/lipase	0	1	0	0	FALSE	TRUE	FALSE	0	0	0	0
COG1656	S	-	-	-	FALSE	Uncharacterized conserved protein	0	1	0	0	FALSE	TRUE	FALSE	0	0	0	0
COG1739	S	-	-	-	FALSE	Uncharacterized conserved protein	0	1	0	0	FALSE	TRUE	FALSE	0	0	0	0
COG1910	P	-	-	-	FALSE	Periplasmic molybdate-binding protein/domain	0	1	0	0	FALSE	TRUE	FALSE	0	0	0	0
COG1926	R	-	-	-	FALSE	Predicted phosphoribosyltransferases	0	1	0	0	FALSE	TRUE	FALSE	0	0	0	0
COG1930	P	-	-	-	FALSE	ABC-type cobalt transport system, periplasmic component	0	1	0	0	FALSE	TRUE	FALSE	0	0	0	0
COG2006	S	-	-	-	FALSE	Uncharacterized conserved protein	0	1	0	0	FALSE	TRUE	FALSE	0	0	0	0
COG2040	E	-	-	-	FALSE	Homocysteine/selenocysteine methylase (S-methylmethionine-dependent)	0	1	0	0	FALSE	TRUE	FALSE	0	0	0	0
COG2066	E	-	-	-	FALSE	Glutaminase	0	1	0	0	FALSE	TRUE	FALSE	0	0	0	0
COG2314	S	-	-	-	FALSE	Predicted membrane protein	0	1	0	0	FALSE	TRUE	FALSE	0	0	0	0
COG2316	R	-	-	-	FALSE	Predicted hydrolase (HD superfamily)	0	1	0	0	FALSE	TRUE	FALSE	0	0	0	0
COG2371	O	-	-	-	FALSE	Urease accessory protein UreE	0	1	0	0	FALSE	TRUE	FALSE	0	0	0	0
COG2391	R	-	-	-	FALSE	Predicted transporter component	0	1	0	0	FALSE	TRUE	FALSE	0	0	0	0
COG2406	R	-	-	-	FALSE	Protein distantly related to bacterial ferritins	0	1	0	0	FALSE	TRUE	FALSE	0	0	0	0
COG2876	E	-	-	-	FALSE	3-deoxy-D-arabino-heptulosonate 7-phosphate (DAHP) synthase	0	1	0	0	FALSE	TRUE	FALSE	0	0	0	0
COG2894	D	-	-	-	TRUE	Septum formation inhibitor-activating ATPase	0	1	0	0	FALSE	TRUE	FALSE	0	1	0	0
COG2945	R	-	-	-	FALSE	Predicted hydrolase of the alpha/beta superfamily	0	1	0	0	FALSE	TRUE	FALSE	0	0	0	0
COG2972	T	-	-	-	FALSE	Predicted signal transduction protein with a C-terminal ATPase domain	0	1	0	0	FALSE	TRUE	FALSE	0	0	0	0
COG2998	H	-	-	-	FALSE	ABC-type tungstate transport system, permease component	0	1	0	0	FALSE	TRUE	FALSE	0	0	0	0
COG3029	C	-	-	-	FALSE	Fumarate reductase subunit C	0	1	0	0	FALSE	TRUE	FALSE	0	0	0	0
COG3080	C	-	-	-	FALSE	Fumarate reductase subunit D	0	1	0	0	FALSE	TRUE	FALSE	0	0	0	0
COG3266	S	-	-	-	FALSE	Uncharacterized protein conserved in bacteria	0	1	0	0	FALSE	TRUE	FALSE	0	0	0	0
COG3534	G	-	-	-	FALSE	Alpha-L-arabinofuranosidase	0	1	0	0	FALSE	TRUE	FALSE	0	0	0	0
COG3549	R	-	-	-	FALSE	Plasmid maintenance system killer protein	0	1	0	0	FALSE	TRUE	FALSE	0	0	0	0
COG3559	M	-	-	-	FALSE	Putative exporter of polyketide antibiotics	0	1	0	0	FALSE	TRUE	FALSE	0	0	0	0
COG3609	K	-	-	-	FALSE	Predicted transcriptional regulators containing the CopG/Arc/MetJ DNA-binding domain	0	1	0	0	FALSE	TRUE	FALSE	0	0	0	0
COG3740	R	-	-	-	FALSE	Phage head maturation protease	0	1	0	0	FALSE	TRUE	FALSE	0	0	0	0
COG3787	S	-	-	-	FALSE	Uncharacterized protein conserved in bacteria	0	1	0	0	FALSE	TRUE	FALSE	0	0	0	0
COG4115	S	-	-	-	FALSE	Uncharacterized protein conserved in bacteria	0	1	0	0	FALSE	TRUE	FALSE	0	0	0	0
COG4191	T	-	-	-	FALSE	Signal transduction histidine kinase regulating C4-dicarboxylate transport system	0	1	0	0	FALSE	TRUE	FALSE	0	0	0	0
COG4244	S	-	-	-	FALSE	Predicted membrane protein	0	1	0	0	FALSE	TRUE	FALSE	0	0	0	0
COG4641	S	-	-	-	FALSE	Uncharacterized protein conserved in bacteria	0	1	0	0	FALSE	TRUE	FALSE	0	0	0	0
COG4662	H	-	-	-	FALSE	ABC-type tungstate transport system, periplasmic component	0	1	0	0	FALSE	TRUE	FALSE	0	0	0	0
COG4695	S	-	-	-	FALSE	Phage-related protein	0	1	0	0	FALSE	TRUE	FALSE	0	0	0	0
COG4717	S	-	-	-	FALSE	Uncharacterized conserved protein	0	1	0	0	FALSE	TRUE	FALSE	0	0	0	0
COG4906	S	-	-	-	FALSE	Predicted membrane protein	0	1	0	0	FALSE	TRUE	FALSE	0	0	0	0
COG4983	S	-	-	-	FALSE	Uncharacterized conserved protein	0	1	0	0	FALSE	TRUE	FALSE	0	0	0	0
COG5050	I	-	-	-	FALSE	sn-1,2-diacylglycerol ethanolamine- and cholinephosphotranferases	0	1	0	0	FALSE	TRUE	FALSE	0	0	0	0
COG5127	C	-	-	-	FALSE	Vacuolar H+-ATPase V1 sector, subunit C	0	1	0	0	FALSE	TRUE	FALSE	0	0	0	0
COG5167	U	-	-	-	FALSE	Protein involved in vacuole import and degradation	0	1	0	0	FALSE	TRUE	FALSE	0	0	0	0
COG5412	S	-	-	-	FALSE	Phage-related protein	0	1	0	0	FALSE	TRUE	FALSE	0	0	0	0
COG5573	R	-	-	-	FALSE	Predicted nucleic-acid-binding protein, contains PIN domain	0	1	0	0	FALSE	TRUE	FALSE	0	0	0	0
COG5631	K	-	-	-	FALSE	Predicted transcription regulator, contains HTH domain (MarR family)	0	1	0	0	FALSE	TRUE	FALSE	0	0	0	0
COG5649	S	-	-	-	FALSE	Uncharacterized conserved protein	0	1	0	0	FALSE	TRUE	FALSE	0	0	0	0
COG0381	M	-	-	-	FALSE	UDP-N-acetylglucosamine 2-epimerase	0	1	1	0	FALSE	TRUE	FALSE	0	0	0	0
COG0398	S	-	-	-	FALSE	Uncharacterized conserved protein	0	1	1	0	FALSE	TRUE	FALSE	0	0	0	0
COG0450	O	-	-	-	FALSE	Peroxiredoxin	0	1	1	0	FALSE	TRUE	FALSE	0	0	0	0
COG0618	R	-	-	-	FALSE	Exopolyphosphatase-related proteins	0	1	1	0	FALSE	TRUE	FALSE	0	0	0	0
COG0650	C	-	-	-	FALSE	Formate hydrogenlyase subunit 4	0	1	1	0	FALSE	TRUE	FALSE	0	0	0	0
COG0678	O	-	-	-	FALSE	Peroxiredoxin	0	1	1	0	FALSE	TRUE	FALSE	0	0	0	0
COG1073	R	-	-	-	FALSE	Hydrolases of the alpha/beta superfamily	0	1	1	0	FALSE	TRUE	FALSE	0	0	0	0
COG1139	C	-	-	-	FALSE	Uncharacterized conserved protein containing a ferredoxin-like domain	0	1	1	0	FALSE	TRUE	FALSE	0	0	0	0
COG1168	E	-	-	-	FALSE	Bifunctional PLP-dependent enzyme with beta-cystathionase and maltose regulon repressor activities	0	1	1	0	FALSE	TRUE	FALSE	0	0	0	0
COG1320	P	-	-	-	FALSE	Multisubunit Na+/H+ antiporter, MnhG subunit	0	1	1	0	FALSE	TRUE	FALSE	0	0	0	0
COG1390	C	-	-	-	FALSE	Archaeal/vacuolar-type H+-ATPase subunit E	0	1	1	0	FALSE	TRUE	FALSE	0	0	0	0
COG1392	P	-	-	-	FALSE	Phosphate transport regulator (distant homolog of PhoU)	0	1	1	0	FALSE	TRUE	FALSE	0	0	0	0
COG1474	L	O	-	-	FALSE	Cdc6-related protein, AAA superfamily ATPase	0	1	1	0	FALSE	TRUE	FALSE	0	0	0	0
COG1565	S	-	-	-	FALSE	Uncharacterized conserved protein	0	1	1	0	FALSE	TRUE	FALSE	0	0	0	0
COG2184	D	-	-	-	TRUE	Protein involved in cell division	0	1	1	0	FALSE	TRUE	FALSE	0	1	1	0
COG2187	S	-	-	-	FALSE	Uncharacterized protein conserved in bacteria	0	1	1	0	FALSE	TRUE	FALSE	0	0	0	0
COG2212	P	-	-	-	FALSE	Multisubunit Na+/H+ antiporter, MnhF subunit	0	1	1	0	FALSE	TRUE	FALSE	0	0	0	0
COG2427	S	-	-	-	FALSE	Uncharacterized conserved protein	0	1	1	0	FALSE	TRUE	FALSE	0	0	0	0
COG2456	S	-	-	-	FALSE	Uncharacterized conserved protein	0	1	1	0	FALSE	TRUE	FALSE	0	0	0	0
COG2867	I	-	-	-	FALSE	Oligoketide cyclase/lipid transport protein	0	1	1	0	FALSE	TRUE	FALSE	0	0	0	0
COG3127	Q	-	-	-	FALSE	Predicted ABC-type transport system involved in lysophospholipase L1 biosynthesis, permease component	0	1	1	0	FALSE	TRUE	FALSE	0	0	0	0
COG3206	M	-	-	-	FALSE	Uncharacterized protein involved in exopolysaccharide biosynthesis	0	1	1	0	FALSE	TRUE	FALSE	0	0	0	0
COG3260	C	-	-	-	FALSE	Ni,Fe-hydrogenase III small subunit	0	1	1	0	FALSE	TRUE	FALSE	0	0	0	0
COG3261	C	-	-	-	FALSE	Ni,Fe-hydrogenase III large subunit	0	1	1	0	FALSE	TRUE	FALSE	0	0	0	0
COG3380	R	-	-	-	FALSE	Predicted NAD/FAD-dependent oxidoreductase	0	1	1	0	FALSE	TRUE	FALSE	0	0	0	0
COG3897	R	-	-	-	FALSE	Predicted methyltransferase	0	1	1	0	FALSE	TRUE	FALSE	0	0	0	0
COG4237	C	-	-	-	FALSE	Hydrogenase 4 membrane component (E)	0	1	1	0	FALSE	TRUE	FALSE	0	0	0	0
COG4647	Q	-	-	-	FALSE	Acetone carboxylase, gamma subunit	0	1	1	0	FALSE	TRUE	FALSE	0	0	0	0
COG4758	S	-	-	-	FALSE	Predicted membrane protein	0	1	1	0	FALSE	TRUE	FALSE	0	0	0	0
COG4820	E	-	-	-	FALSE	Ethanolamine utilization protein, possible chaperonin	0	1	1	0	FALSE	TRUE	FALSE	0	0	0	0
COG4877	S	-	-	-	FALSE	Uncharacterized protein conserved in bacteria	0	1	1	0	FALSE	TRUE	FALSE	0	0	0	0
COG4923	S	-	-	-	FALSE	Uncharacterized conserved protein	0	1	1	0	FALSE	TRUE	FALSE	0	0	0	0
COG4978	K	T	-	-	FALSE	Transcriptional regulator, effector-binding domain/component	0	1	1	0	FALSE	TRUE	FALSE	0	0	0	0
COG4987	C	O	-	-	FALSE	ABC-type transport system involved in cytochrome bd biosynthesis, fused ATPase and permease components	0	1	1	0	FALSE	TRUE	FALSE	0	0	0	0
COG5360	S	-	-	-	FALSE	Uncharacterized protein conserved in bacteria	0	1	1	0	FALSE	TRUE	FALSE	0	0	0	0
COG0400	R	-	-	-	FALSE	Predicted esterase	0	1	2	0	FALSE	TRUE	FALSE	0	0	0	0
COG2044	R	-	-	-	FALSE	Predicted peroxiredoxins	0	1	2	0	FALSE	TRUE	FALSE	0	0	0	0
COG2846	D	-	-	-	TRUE	Regulator of cell morphogenesis and NO signaling	0	1	2	0	FALSE	TRUE	FALSE	0	1	2	0
COG2917	D	-	-	-	TRUE	Intracellular septation protein A	0	1	2	0	FALSE	TRUE	FALSE	0	1	2	0
COG3311	K	-	-	-	FALSE	Predicted transcriptional regulator	0	1	2	0	FALSE	TRUE	FALSE	0	0	0	0
COG4309	S	-	-	-	FALSE	Uncharacterized conserved protein	0	1	2	0	FALSE	TRUE	FALSE	0	0	0	0
COG5283	S	-	-	-	FALSE	Phage-related tail protein	0	1	2	0	FALSE	TRUE	FALSE	0	0	0	0
COG4803	S	-	-	-	FALSE	Predicted membrane protein	0	1	3	0	FALSE	TRUE	FALSE	0	0	0	0
COG0517	R	-	-	-	FALSE	FOG: CBS domain	0	1	4	0	FALSE	TRUE	FALSE	0	0	0	0
COG0067	E	-	-	-	FALSE	Glutamate synthase domain 1	0	1	0	1	FALSE	TRUE	FALSE	0	0	0	0
COG0383	G	-	-	-	FALSE	Alpha-mannosidase	0	1	0	1	FALSE	TRUE	FALSE	0	0	0	0
COG1052	C	H	R	-	FALSE	Lactate dehydrogenase and related dehydrogenases	0	1	0	1	FALSE	TRUE	FALSE	0	0	0	0
COG1237	R	-	-	-	FALSE	Metal-dependent hydrolases of the beta-lactamase superfamily II	0	1	0	1	FALSE	TRUE	FALSE	0	0	0	0
COG1324	P	-	-	-	FALSE	Uncharacterized protein involved in tolerance to divalent cations	0	1	0	1	FALSE	TRUE	FALSE	0	0	0	0
COG1434	S	-	-	-	FALSE	Uncharacterized conserved protein	0	1	0	1	FALSE	TRUE	FALSE	0	0	0	0
COG1690	S	-	-	-	FALSE	Uncharacterized conserved protein	0	1	0	1	FALSE	TRUE	FALSE	0	0	0	0
COG1742	S	-	-	-	FALSE	Uncharacterized conserved protein	0	1	0	1	FALSE	TRUE	FALSE	0	0	0	0
COG2102	R	-	-	-	FALSE	Predicted ATPases of PP-loop superfamily	0	1	0	1	FALSE	TRUE	FALSE	0	0	0	0
COG2311	S	-	-	-	FALSE	Predicted membrane protein	0	1	0	1	FALSE	TRUE	FALSE	0	0	0	0
COG2414	C	-	-	-	FALSE	Aldehyde:ferredoxin oxidoreductase	0	1	0	1	FALSE	TRUE	FALSE	0	0	0	0
COG2759	F	-	-	-	FALSE	Formyltetrahydrofolate synthetase	0	1	0	1	FALSE	TRUE	FALSE	0	0	0	0
COG2850	S	-	-	-	FALSE	Uncharacterized conserved protein	0	1	0	1	FALSE	TRUE	FALSE	0	0	0	0
COG3199	S	-	-	-	FALSE	Uncharacterized conserved protein	0	1	0	1	FALSE	TRUE	FALSE	0	0	0	0
COG3411	C	-	-	-	FALSE	Ferredoxin	0	1	0	1	FALSE	TRUE	FALSE	0	0	0	0
COG3437	K	T	-	-	FALSE	Response regulator containing a CheY-like receiver domain and an HD-GYP domain	0	1	0	1	FALSE	TRUE	FALSE	0	0	0	0
COG3564	S	-	-	-	FALSE	Uncharacterized protein conserved in bacteria	0	1	0	1	FALSE	TRUE	FALSE	0	0	0	0
COG3639	P	-	-	-	FALSE	ABC-type phosphate/phosphonate transport system, permease component	0	1	0	1	FALSE	TRUE	FALSE	0	0	0	0
COG3742	S	-	-	-	FALSE	Uncharacterized protein conserved in bacteria	0	1	0	1	FALSE	TRUE	FALSE	0	0	0	0
COG3809	S	-	-	-	FALSE	Uncharacterized protein conserved in bacteria	0	1	0	1	FALSE	TRUE	FALSE	0	0	0	0
COG4126	E	-	-	-	FALSE	Hydantoin racemase	0	1	0	1	FALSE	TRUE	FALSE	0	0	0	0
COG4300	P	-	-	-	FALSE	Predicted permease, cadmium resistance protein	0	1	0	1	FALSE	TRUE	FALSE	0	0	0	0
COG4331	S	-	-	-	FALSE	Predicted membrane protein	0	1	0	1	FALSE	TRUE	FALSE	0	0	0	0
COG4423	S	-	-	-	FALSE	Uncharacterized protein conserved in bacteria	0	1	0	1	FALSE	TRUE	FALSE	0	0	0	0
COG4460	S	-	-	-	FALSE	Uncharacterized protein conserved in bacteria	0	1	0	1	FALSE	TRUE	FALSE	0	0	0	0
COG4857	R	-	-	-	FALSE	Predicted kinase	0	1	0	1	FALSE	TRUE	FALSE	0	0	0	0
COG5340	K	-	-	-	FALSE	Predicted transcriptional regulator	0	1	0	1	FALSE	TRUE	FALSE	0	0	0	0
COG5450	K	-	-	-	FALSE	Transcription regulator of the Arc/MetJ class	0	1	0	1	FALSE	TRUE	FALSE	0	0	0	0
COG5602	B	-	-	-	FALSE	Histone deacetylase complex, SIN3 component	0	1	0	1	FALSE	TRUE	FALSE	0	0	0	0
COG2951	M	-	-	-	FALSE	Membrane-bound lytic murein transglycosylase B	0	1	0	2	FALSE	TRUE	FALSE	0	0	0	0
COG2987	E	-	-	-	FALSE	Urocanate hydratase	0	1	0	2	FALSE	TRUE	FALSE	0	0	0	0
COG3404	E	-	-	-	FALSE	Methenyl tetrahydrofolate cyclohydrolase	0	1	0	2	FALSE	TRUE	FALSE	0	0	0	0
COG4448	E	-	-	-	FALSE	L-asparaginase II	0	1	0	2	FALSE	TRUE	FALSE	0	0	0	0
COG1231	E	-	-	-	FALSE	Monoamine oxidase	0	1	0	3	FALSE	TRUE	FALSE	0	0	0	0
COG2986	E	-	-	-	FALSE	Histidine ammonia-lyase	0	1	0	3	FALSE	TRUE	FALSE	0	0	0	0
COG3509	Q	-	-	-	FALSE	Poly(3-hydroxybutyrate) depolymerase	0	1	0	3	FALSE	TRUE	FALSE	0	0	0	0
COG2175	Q	-	-	-	FALSE	Probable taurine catabolism dioxygenase	0	1	0	6	FALSE	TRUE	FALSE	0	0	0	0
COG1017	C	-	-	-	FALSE	Hemoglobin-like flavoprotein	0	2	0	0	FALSE	TRUE	FALSE	0	0	0	0
COG1943	L	-	-	-	FALSE	Transposase and inactivated derivatives	0	2	0	0	FALSE	TRUE	FALSE	0	0	0	0
COG3023	V	-	-	-	FALSE	Negative regulator of beta-lactamase expression	0	2	0	0	FALSE	TRUE	FALSE	0	0	0	0
COG3696	P	-	-	-	FALSE	Putative silver efflux pump	0	2	0	0	FALSE	TRUE	FALSE	0	0	0	0
COG3867	G	-	-	-	FALSE	Arabinogalactan endo-1,4-beta-galactosidase	0	2	0	0	FALSE	TRUE	FALSE	0	0	0	0
COG4264	Q	-	-	-	FALSE	Siderophore synthetase component	0	2	0	0	FALSE	TRUE	FALSE	0	0	0	0
COG4315	S	-	-	-	FALSE	Uncharacterized protein conserved in bacteria	0	2	0	0	FALSE	TRUE	FALSE	0	0	0	0
COG1863	P	-	-	-	FALSE	Multisubunit Na+/H+ antiporter, MnhE subunit	0	2	1	0	FALSE	TRUE	FALSE	0	0	0	0
COG4626	R	-	-	-	FALSE	Phage terminase-like protein, large subunit	0	2	1	0	FALSE	TRUE	FALSE	0	0	0	0
COG0310	P	-	-	-	FALSE	ABC-type Co2+ transport system, permease component	0	2	2	0	FALSE	TRUE	FALSE	0	0	0	0
COG2206	T	-	-	-	FALSE	HD-GYP domain	0	2	2	0	FALSE	TRUE	FALSE	0	0	0	0
COG0426	C	-	-	-	FALSE	Uncharacterized flavoproteins	0	2	3	0	FALSE	TRUE	FALSE	0	0	0	0
COG3247	S	-	-	-	FALSE	Uncharacterized conserved protein	0	2	3	0	FALSE	TRUE	FALSE	0	0	0	0
COG3910	R	-	-	-	FALSE	Predicted ATPase	0	2	0	1	FALSE	TRUE	FALSE	0	0	0	0
COG4753	T	-	-	-	FALSE	Response regulator containing CheY-like receiver domain and AraC-type DNA-binding domain	0	2	0	1	FALSE	TRUE	FALSE	0	0	0	0
COG0633	C	-	-	-	FALSE	Ferredoxin	0	2	0	2	FALSE	TRUE	FALSE	0	0	0	0
COG3342	S	-	-	-	FALSE	Uncharacterized conserved protein	0	2	0	2	FALSE	TRUE	FALSE	0	0	0	0
COG3652	S	-	-	-	FALSE	Predicted outer membrane protein	0	2	0	2	FALSE	TRUE	FALSE	0	0	0	0
COG1112	L	-	-	-	FALSE	Superfamily I DNA and RNA helicases and helicase subunits	0	2	0	3	FALSE	TRUE	FALSE	0	0	0	0
COG0610	V	-	-	-	FALSE	Type I site-specific restriction-modification system, R (restriction) subunit and related helicases	0	3	0	0	FALSE	TRUE	FALSE	0	0	0	0
COG0807	H	-	-	-	FALSE	GTP cyclohydrolase II	0	3	0	0	FALSE	TRUE	FALSE	0	0	0	0
COG1715	V	-	-	-	FALSE	Restriction endonuclease	0	3	0	0	FALSE	TRUE	FALSE	0	0	0	0
COG5486	S	-	-	-	FALSE	Predicted metal-binding integral membrane protein	0	3	0	0	FALSE	TRUE	FALSE	0	0	0	0
COG5588	S	-	-	-	FALSE	Uncharacterized conserved protein	0	3	0	0	FALSE	TRUE	FALSE	0	0	0	0
COG1511	S	-	-	-	FALSE	Predicted membrane protein	0	3	1	0	FALSE	TRUE	FALSE	0	0	0	0
COG0071	O	-	-	-	FALSE	Molecular chaperone (small heat shock protein)	0	3	3	0	FALSE	TRUE	FALSE	0	0	0	0
COG0439	I	-	-	-	FALSE	Biotin carboxylase	0	3	0	2	FALSE	TRUE	FALSE	0	0	0	0
COG3440	V	-	-	-	FALSE	Predicted restriction endonuclease	0	4	0	0	FALSE	TRUE	FALSE	0	0	0	0
COG3335	L	-	-	-	FALSE	Transposase and inactivated derivatives	0	10	0	0	FALSE	TRUE	FALSE	0	0	0	0
COG2801	L	-	-	-	FALSE	Transposase and inactivated derivatives	60	6	2	2	FALSE	FALSE	FALSE	0	0	0	0
COG4974	L	-	-	-	FALSE	Site-specific recombinase XerD	48	11	23	11	FALSE	FALSE	FALSE	0	0	0	0
COG2826	L	-	-	-	FALSE	Transposase and inactivated derivatives, IS30 family	38	1	9	4	FALSE	FALSE	FALSE	0	0	0	0
COG1595	K	-	-	-	FALSE	DNA-directed RNA polymerase specialized sigma subunit, sigma24 homolog	26	19	27	46	FALSE	FALSE	FALSE	0	0	0	0
COG2814	G	-	-	-	FALSE	Arabinose efflux permease	24	34	63	158	FALSE	FALSE	FALSE	0	0	0	0
COG1396	K	-	-	-	FALSE	Predicted transcriptional regulators	23	13	13	31	FALSE	FALSE	FALSE	0	0	0	0
COG2197	T	K	-	-	FALSE	Response regulator containing a CheY-like receiver domain and an HTH DNA-binding domain	23	38	39	40	FALSE	FALSE	FALSE	0	0	0	0
COG1484	L	-	-	-	FALSE	DNA replication protein	21	1	20	1	FALSE	FALSE	FALSE	0	0	0	0
COG0438	M	-	-	-	FALSE	Glycosyltransferase	20	18	18	11	FALSE	FALSE	FALSE	0	0	0	0
COG3547	L	-	-	-	FALSE	Transposase and inactivated derivatives	19	6	20	1	FALSE	FALSE	FALSE	0	0	0	0
COG2226	H	-	-	-	FALSE	Methylase involved in ubiquinone/menaquinone biosynthesis	19	27	29	30	FALSE	FALSE	FALSE	0	0	0	0
COG1020	Q	-	-	-	FALSE	Non-ribosomal peptide synthetase modules and related proteins	18	2	2	20	FALSE	FALSE	FALSE	0	0	0	0
COG1961	L	-	-	-	FALSE	Site-specific recombinases, DNA invertase Pin homologs	17	2	4	1	FALSE	FALSE	FALSE	0	0	0	0
COG0745	T	K	-	-	FALSE	Response regulators consisting of a CheY-like receiver domain and a winged-helix DNA-binding domain	16	12	23	27	FALSE	FALSE	FALSE	0	0	0	0
COG1028	I	Q	R	-	FALSE	Dehydrogenases with different specificities (related to short-chain alcohol dehydrogenases)	16	25	63	128	FALSE	FALSE	FALSE	0	0	0	0
COG0596	R	-	-	-	FALSE	Predicted hydrolases or acyltransferases (alpha/beta hydrolase superfamily)	16	36	64	123	FALSE	FALSE	FALSE	0	0	0	0
COG2188	K	-	-	-	FALSE	Transcriptional regulators	14	4	6	21	FALSE	FALSE	FALSE	0	0	0	0
COG1846	K	-	-	-	FALSE	Transcriptional regulators	14	24	37	60	FALSE	FALSE	FALSE	0	0	0	0
COG4585	T	-	-	-	FALSE	Signal transduction histidine kinase	13	18	25	21	FALSE	FALSE	FALSE	0	0	0	0
COG5421	L	-	-	-	FALSE	Transposase	12	1	0	0	FALSE	FALSE	FALSE	0	0	0	0
COG3293	L	-	-	-	FALSE	Transposase and inactivated derivatives	12	4	14	0	FALSE	FALSE	FALSE	0	0	0	0
COG0642	T	-	-	-	FALSE	Signal transduction histidine kinase	12	13	22	24	FALSE	FALSE	FALSE	0	0	0	0
COG1131	V	-	-	-	FALSE	ABC-type multidrug transport system, ATPase component	12	17	21	14	FALSE	FALSE	FALSE	0	0	0	0
COG0542	O	-	-	-	FALSE	ATPases with chaperone activity, ATP-binding subunit	11	5	8	6	FALSE	FALSE	FALSE	0	0	0	0
COG1366	T	-	-	-	FALSE	Anti-anti-sigma regulatory factor (antagonist of anti-sigma factor)	11	11	14	11	FALSE	FALSE	FALSE	0	0	0	0
COG0640	K	-	-	-	FALSE	Predicted transcriptional regulators	11	12	25	20	FALSE	FALSE	FALSE	0	0	0	0
COG1051	F	-	-	-	FALSE	ADP-ribose pyrophosphatase	11	13	10	12	FALSE	FALSE	FALSE	0	0	0	0
COG1309	K	-	-	-	FALSE	Transcriptional regulator	11	40	95	253	FALSE	FALSE	FALSE	0	0	0	0
COG0789	K	-	-	-	FALSE	Predicted transcriptional regulators	10	9	20	29	FALSE	FALSE	FALSE	0	0	0	0
COG2518	O	-	-	-	FALSE	Protein-L-isoaspartate carboxylmethyltransferase	9	1	2	2	FALSE	FALSE	FALSE	0	0	0	0
COG0053	P	-	-	-	FALSE	Predicted Co/Zn/Cd cation transporters	9	3	4	5	FALSE	FALSE	FALSE	0	0	0	0
COG1674	D	-	-	-	TRUE	DNA segregation ATPase FtsK/SpoIIIE and related proteins	9	6	9	7	FALSE	FALSE	FALSE	9	6	9	7
COG2124	Q	-	-	-	FALSE	Cytochrome P450	9	6	22	50	FALSE	FALSE	FALSE	0	0	0	0
COG2146	P	R	-	-	FALSE	Ferredoxin subunits of nitrite reductase and ring-hydroxylating dioxygenases	9	8	14	4	FALSE	FALSE	FALSE	0	0	0	0
COG0463	M	-	-	-	FALSE	Glycosyltransferases involved in cell wall biogenesis	9	9	7	6	FALSE	FALSE	FALSE	0	0	0	0
COG1960	I	-	-	-	FALSE	Acyl-CoA dehydrogenases	9	25	55	88	FALSE	FALSE	FALSE	0	0	0	0
COG2141	C	-	-	-	FALSE	Coenzyme F420-dependent N5,N10-methylene tetrahydromethanopterin reductase and related flavin-dependent oxidoreductases	9	27	81	84	FALSE	FALSE	FALSE	0	0	0	0
COG0531	E	-	-	-	FALSE	Amino acid transporters	8	5	7	32	FALSE	FALSE	FALSE	0	0	0	0
COG0747	E	-	-	-	FALSE	ABC-type dipeptide transport system, periplasmic component	8	6	19	12	FALSE	FALSE	FALSE	0	0	0	0
COG1249	C	-	-	-	FALSE	Pyruvate/2-oxoglutarate dehydrogenase complex, dihydrolipoamide dehydrogenase (E3) component, and related enzymes	8	8	12	10	FALSE	FALSE	FALSE	0	0	0	0
COG0842	V	-	-	-	FALSE	ABC-type multidrug transport system, permease component	8	9	10	7	FALSE	FALSE	FALSE	0	0	0	0
COG0515	R	T	K	L	FALSE	Serine/threonine protein kinase	8	10	10	16	FALSE	FALSE	FALSE	0	0	0	0
COG0183	I	-	-	-	FALSE	Acetyl-CoA acetyltransferase	8	10	29	23	FALSE	FALSE	FALSE	0	0	0	0
COG1024	I	-	-	-	FALSE	Enoyl-CoA hydratase/carnithine racemase	8	13	37	61	FALSE	FALSE	FALSE	0	0	0	0
COG0318	I	Q	-	-	FALSE	Acyl-CoA synthetases (AMP-forming)/AMP-acid ligases II	8	29	53	53	FALSE	FALSE	FALSE	0	0	0	0
COG3344	L	-	-	-	FALSE	Retron-type reverse transcriptase	7	1	1	1	FALSE	FALSE	FALSE	0	0	0	0
COG1192	D	-	-	-	TRUE	ATPases involved in chromosome partitioning	7	3	7	8	FALSE	FALSE	FALSE	7	3	7	8
COG0436	E	-	-	-	FALSE	Aspartate/tyrosine/aromatic aminotransferase	7	6	6	6	FALSE	FALSE	FALSE	0	0	0	0
COG1506	E	-	-	-	FALSE	Dipeptidyl aminopeptidases/acylaminoacyl-peptidases	7	6	9	13	FALSE	FALSE	FALSE	0	0	0	0
COG0451	M	G	-	-	FALSE	Nucleoside-diphosphate-sugar epimerases	7	6	12	19	FALSE	FALSE	FALSE	0	0	0	0
COG2120	S	-	-	-	FALSE	Uncharacterized proteins, LmbE homologs	7	7	9	7	FALSE	FALSE	FALSE	0	0	0	0
COG1132	V	-	-	-	FALSE	ABC-type multidrug transport system, ATPase and permease components	7	7	10	19	FALSE	FALSE	FALSE	0	0	0	0
COG0277	C	-	-	-	FALSE	FAD/FMN-containing dehydrogenases	7	9	22	16	FALSE	FALSE	FALSE	0	0	0	0
COG0300	R	-	-	-	FALSE	Short-chain dehydrogenases of various substrate specificities	7	12	20	24	FALSE	FALSE	FALSE	0	0	0	0
COG4644	L	-	-	-	FALSE	Transposase and inactivated derivatives, TnpA family	6	1	1	0	FALSE	FALSE	FALSE	0	0	0	0
COG2041	R	-	-	-	FALSE	Sulfite oxidase and related enzymes	6	1	4	6	FALSE	FALSE	FALSE	0	0	0	0
COG1087	M	-	-	-	FALSE	UDP-glucose 4-epimerase	6	2	1	2	FALSE	FALSE	FALSE	0	0	0	0
COG0553	K	L	-	-	FALSE	Superfamily II DNA/RNA helicases, SNF2 family	6	2	2	3	FALSE	FALSE	FALSE	0	0	0	0
COG1215	M	-	-	-	FALSE	Glycosyltransferases, probably involved in cell wall biogenesis	6	3	7	2	FALSE	FALSE	FALSE	0	0	0	0
COG4113	R	-	-	-	FALSE	Predicted nucleic acid-binding protein, contains PIN domain	6	3	0	3	FALSE	FALSE	FALSE	0	0	0	0
COG3620	K	-	-	-	FALSE	Predicted transcriptional regulator with C-terminal CBS domains	6	3	1	5	FALSE	FALSE	FALSE	0	0	0	0
COG2172	T	-	-	-	FALSE	Anti-sigma regulatory factor (Ser/Thr protein kinase)	6	4	8	5	FALSE	FALSE	FALSE	0	0	0	0
COG3387	G	-	-	-	FALSE	Glucoamylase and related glycosyl hydrolases	6	5	3	1	FALSE	FALSE	FALSE	0	0	0	0
COG1680	V	-	-	-	FALSE	Beta-lactamase class C and other penicillin binding proteins	6	8	8	13	FALSE	FALSE	FALSE	0	0	0	0
COG0589	T	-	-	-	FALSE	Universal stress protein UspA and related nucleotide-binding proteins	6	9	11	6	FALSE	FALSE	FALSE	0	0	0	0
COG0365	I	-	-	-	FALSE	Acyl-coenzyme A synthetases/AMP-(fatty) acid ligases	6	10	8	9	FALSE	FALSE	FALSE	0	0	0	0
COG1529	C	-	-	-	FALSE	Aerobic-type carbon monoxide dehydrogenase, large subunit CoxL/CutL homologs	6	14	21	17	FALSE	FALSE	FALSE	0	0	0	0
COG0491	R	-	-	-	FALSE	Zn-dependent hydrolases, including glyoxylases	6	14	18	26	FALSE	FALSE	FALSE	0	0	0	0
COG0507	L	-	-	-	FALSE	ATP-dependent exoDNAse (exonuclease V), alpha subunit - helicase superfamily I member	5	1	3	1	FALSE	FALSE	FALSE	0	0	0	0
COG0125	F	-	-	-	FALSE	Thymidylate kinase	5	2	3	2	FALSE	FALSE	FALSE	0	0	0	0
COG2442	S	-	-	-	FALSE	Uncharacterized conserved protein	5	3	0	0	FALSE	FALSE	FALSE	0	0	0	0
COG0464	O	-	-	-	FALSE	ATPases of the AAA+ class	5	3	4	3	FALSE	FALSE	FALSE	0	0	0	0
COG4118	D	-	-	-	TRUE	Antitoxin of toxin-antitoxin stability system	5	3	0	4	FALSE	FALSE	FALSE	5	3	0	4
COG0520	E	-	-	-	FALSE	Selenocysteine lyase	5	3	4	10	FALSE	FALSE	FALSE	0	0	0	0
COG1940	K	G	-	-	FALSE	Transcriptional regulator/sugar kinase	5	3	6	11	FALSE	FALSE	FALSE	0	0	0	0
COG2267	I	-	-	-	FALSE	Lysophospholipase	5	3	12	11	FALSE	FALSE	FALSE	0	0	0	0
COG5013	C	-	-	-	FALSE	Nitrate reductase alpha subunit	5	4	1	0	FALSE	FALSE	FALSE	0	0	0	0
COG1225	O	-	-	-	FALSE	Peroxiredoxin	5	4	5	5	FALSE	FALSE	FALSE	0	0	0	0
COG0744	M	-	-	-	FALSE	Membrane carboxypeptidase (penicillin-binding protein)	5	4	5	8	FALSE	FALSE	FALSE	0	0	0	0
COG2132	Q	-	-	-	FALSE	Putative multicopper oxidases	5	5	4	3	FALSE	FALSE	FALSE	0	0	0	0
COG2208	T	K	-	-	FALSE	Serine phosphatase RsbU, regulator of sigma subunit	5	5	9	4	FALSE	FALSE	FALSE	0	0	0	0
COG1278	K	-	-	-	FALSE	Cold shock proteins	5	5	7	5	FALSE	FALSE	FALSE	0	0	0	0
COG1487	R	-	-	-	FALSE	Predicted nucleic acid-binding protein, contains PIN domain	5	5	0	6	FALSE	FALSE	FALSE	0	0	0	0
COG0566	J	-	-	-	FALSE	rRNA methylases	5	5	5	7	FALSE	FALSE	FALSE	0	0	0	0
COG1670	J	-	-	-	FALSE	Acetyltransferases, including N-acetylases of ribosomal proteins	5	5	4	13	FALSE	FALSE	FALSE	0	0	0	0
COG1216	R	-	-	-	FALSE	Predicted glycosyltransferases	5	7	7	5	FALSE	FALSE	FALSE	0	0	0	0
COG0406	G	-	-	-	FALSE	Fructose-2,6-bisphosphatase	5	10	12	11	FALSE	FALSE	FALSE	0	0	0	0
COG1695	K	-	-	-	FALSE	Predicted transcriptional regulators	5	11	11	12	FALSE	FALSE	FALSE	0	0	0	0
COG3899	R	-	-	-	FALSE	Predicted ATPase	5	15	17	11	FALSE	FALSE	FALSE	0	0	0	0
COG1502	I	-	-	-	FALSE	Phosphatidylserine/phosphatidylglycerophosphate/cardiolipin synthases and related enzymes	4	1	0	0	FALSE	FALSE	FALSE	0	0	0	0
COG0859	M	-	-	-	FALSE	ADP-heptose:LPS heptosyltransferase	4	1	1	0	FALSE	FALSE	FALSE	0	0	0	0
COG0452	H	-	-	-	FALSE	Phosphopantothenoylcysteine synthetase/decarboxylase	4	1	1	2	FALSE	FALSE	FALSE	0	0	0	0
COG2852	S	-	-	-	FALSE	Uncharacterized protein conserved in bacteria	4	1	1	2	FALSE	FALSE	FALSE	0	0	0	0
COG1826	U	-	-	-	FALSE	Sec-independent protein secretion pathway components	4	1	6	4	FALSE	FALSE	FALSE	0	0	0	0
COG4636	S	-	-	-	FALSE	Uncharacterized protein conserved in cyanobacteria	4	1	0	5	FALSE	FALSE	FALSE	0	0	0	0
COG2181	C	-	-	-	FALSE	Nitrate reductase gamma subunit	4	2	1	0	FALSE	FALSE	FALSE	0	0	0	0
COG1814	S	-	-	-	FALSE	Uncharacterized membrane protein	4	2	4	1	FALSE	FALSE	FALSE	0	0	0	0
COG1061	K	L	-	-	FALSE	DNA or RNA helicases of superfamily II	4	2	3	2	FALSE	FALSE	FALSE	0	0	0	0
COG0526	O	C	-	-	FALSE	Thiol-disulfide isomerase and thioredoxins	4	2	7	2	FALSE	FALSE	FALSE	0	0	0	0
COG4147	R	-	-	-	FALSE	Predicted symporter	4	2	3	3	FALSE	FALSE	FALSE	0	0	0	0
COG2246	S	-	-	-	FALSE	Predicted membrane protein	4	2	3	4	FALSE	FALSE	FALSE	0	0	0	0
COG1191	K	-	-	-	FALSE	DNA-directed RNA polymerase specialized sigma subunit	4	2	8	4	FALSE	FALSE	FALSE	0	0	0	0
COG0546	R	-	-	-	FALSE	Predicted phosphatases	4	2	4	5	FALSE	FALSE	FALSE	0	0	0	0
COG3889	R	-	-	-	FALSE	Predicted solute binding protein	4	2	7	7	FALSE	FALSE	FALSE	0	0	0	0
COG0412	Q	-	-	-	FALSE	Dienelactone hydrolase and related enzymes	4	2	7	14	FALSE	FALSE	FALSE	0	0	0	0
COG2026	J	D	-	-	TRUE	Cytotoxic translational repressor of toxin-antitoxin stability system	4	3	0	2	FALSE	FALSE	FALSE	4	3	0	2
COG0535	R	-	-	-	FALSE	Predicted Fe-S oxidoreductases	4	3	3	3	FALSE	FALSE	FALSE	0	0	0	0
COG1109	G	-	-	-	FALSE	Phosphomannomutase	4	3	3	3	FALSE	FALSE	FALSE	0	0	0	0
COG0707	M	-	-	-	FALSE	UDP-N-acetylglucosamine:LPS N-acetylglucosamine transferase	4	3	5	3	FALSE	FALSE	FALSE	0	0	0	0
COG0637	R	-	-	-	FALSE	Predicted phosphatase/phosphohexomutase	4	3	4	4	FALSE	FALSE	FALSE	0	0	0	0
COG1316	K	-	-	-	FALSE	Transcriptional regulator	4	3	7	4	FALSE	FALSE	FALSE	0	0	0	0
COG4941	K	-	-	-	FALSE	Predicted RNA polymerase sigma factor containing a TPR repeat domain	4	3	7	5	FALSE	FALSE	FALSE	0	0	0	0
COG1228	Q	-	-	-	FALSE	Imidazolonepropionase and related amidohydrolases	4	3	9	6	FALSE	FALSE	FALSE	0	0	0	0
COG3629	T	-	-	-	FALSE	DNA-binding transcriptional activator of the SARP family	4	3	3	8	FALSE	FALSE	FALSE	0	0	0	0
COG0667	C	-	-	-	FALSE	Predicted oxidoreductases (related to aryl-alcohol dehydrogenases)	4	3	11	19	FALSE	FALSE	FALSE	0	0	0	0
COG1208	M	J	-	-	FALSE	Nucleoside-diphosphate-sugar pyrophosphorylase involved in lipopolysaccharide biosynthesis/translation initiation factor 2B, gamma/epsilon subunits (eIF-2Bgamma/eIF-2Bepsilon)	4	4	2	1	FALSE	FALSE	FALSE	0	0	0	0
COG0279	G	-	-	-	FALSE	Phosphoheptose isomerase	4	4	1	2	FALSE	FALSE	FALSE	0	0	0	0
COG0210	L	-	-	-	FALSE	Superfamily I DNA and RNA helicases	4	4	4	4	FALSE	FALSE	FALSE	0	0	0	0
COG2890	J	-	-	-	FALSE	Methylase of polypeptide chain release factors	4	4	4	5	FALSE	FALSE	FALSE	0	0	0	0
COG1793	L	-	-	-	FALSE	ATP-dependent DNA ligase	4	4	5	5	FALSE	FALSE	FALSE	0	0	0	0
COG1174	E	-	-	-	FALSE	ABC-type proline/glycine betaine transport systems, permease component	4	4	2	6	FALSE	FALSE	FALSE	0	0	0	0
COG0488	R	-	-	-	FALSE	ATPase components of ABC transporters with duplicated ATPase domains	4	4	4	6	FALSE	FALSE	FALSE	0	0	0	0
COG3285	L	-	-	-	FALSE	Predicted eukaryotic-type DNA primase	4	4	5	6	FALSE	FALSE	FALSE	0	0	0	0
COG1252	C	-	-	-	FALSE	NADH dehydrogenase, FAD-containing subunit	4	4	4	7	FALSE	FALSE	FALSE	0	0	0	0
COG0601	E	P	-	-	FALSE	ABC-type dipeptide/oligopeptide/nickel transport systems, permease components	4	4	11	7	FALSE	FALSE	FALSE	0	0	0	0
COG0524	G	-	-	-	FALSE	Sugar kinases, ribokinase family	4	4	4	12	FALSE	FALSE	FALSE	0	0	0	0
COG1376	S	-	-	-	FALSE	Uncharacterized protein conserved in bacteria	4	4	8	14	FALSE	FALSE	FALSE	0	0	0	0
COG0031	E	-	-	-	FALSE	Cysteine synthase	4	5	4	3	FALSE	FALSE	FALSE	0	0	0	0
COG0266	L	-	-	-	FALSE	Formamidopyrimidine-DNA glycosylase	4	5	5	4	FALSE	FALSE	FALSE	0	0	0	0
COG1302	S	-	-	-	FALSE	Uncharacterized protein conserved in bacteria	4	5	3	6	FALSE	FALSE	FALSE	0	0	0	0
COG2230	M	-	-	-	FALSE	Cyclopropane fatty acid synthase and related methyltransferases	4	5	5	6	FALSE	FALSE	FALSE	0	0	0	0
COG4221	R	-	-	-	FALSE	Short-chain alcohol dehydrogenase of unknown specificity	4	5	14	21	FALSE	FALSE	FALSE	0	0	0	0
COG2345	K	-	-	-	FALSE	Predicted transcriptional regulator	4	6	5	1	FALSE	FALSE	FALSE	0	0	0	0
COG1247	M	-	-	-	FALSE	Sortase and related acyltransferases	4	6	5	7	FALSE	FALSE	FALSE	0	0	0	0
COG1251	C	-	-	-	FALSE	NAD(P)H-nitrite reductase	4	6	9	8	FALSE	FALSE	FALSE	0	0	0	0
COG0028	E	H	-	-	FALSE	Thiamine pyrophosphate-requiring enzymes [acetolactate synthase, pyruvate dehydrogenase (cytochrome), glyoxylate carboligase, phosphonopyruvate decarboxylase]	4	6	9	9	FALSE	FALSE	FALSE	0	0	0	0
COG0456	R	-	-	-	FALSE	Acetyltransferases	4	6	8	21	FALSE	FALSE	FALSE	0	0	0	0
COG0204	I	-	-	-	FALSE	1-acyl-sn-glycerol-3-phosphate acyltransferase	4	7	7	7	FALSE	FALSE	FALSE	0	0	0	0
COG0714	R	-	-	-	FALSE	MoxR-like ATPases	4	7	9	8	FALSE	FALSE	FALSE	0	0	0	0
COG1063	E	R	-	-	FALSE	Threonine dehydrogenase and related Zn-dependent dehydrogenases	4	7	14	14	FALSE	FALSE	FALSE	0	0	0	0
COG0604	C	R	-	-	FALSE	NADPH:quinone reductase and related Zn-dependent oxidoreductases	4	8	20	34	FALSE	FALSE	FALSE	0	0	0	0
COG0583	K	-	-	-	FALSE	Transcriptional regulator	4	9	27	64	FALSE	FALSE	FALSE	0	0	0	0
COG2227	H	-	-	-	FALSE	2-polyprenyl-3-methyl-5-hydroxy-6-metoxy-1,4-benzoquinol methylase	4	10	8	7	FALSE	FALSE	FALSE	0	0	0	0
COG0154	J	-	-	-	FALSE	Asp-tRNAAsn/Glu-tRNAGln amidotransferase A subunit and related amidases	4	12	28	17	FALSE	FALSE	FALSE	0	0	0	0
COG0654	H	C	-	-	FALSE	2-polyprenyl-6-methoxyphenol hydroxylase and related FAD-dependent oxidoreductases	4	19	29	41	FALSE	FALSE	FALSE	0	0	0	0
COG1848	R	-	-	-	FALSE	Predicted nucleic acid-binding protein, contains PIN domain	3	1	0	0	FALSE	FALSE	FALSE	0	0	0	0
COG0738	G	-	-	-	FALSE	Fucose permease	3	1	1	0	FALSE	FALSE	FALSE	0	0	0	0
COG1426	S	-	-	-	FALSE	Uncharacterized protein conserved in bacteria	3	1	1	0	FALSE	FALSE	FALSE	0	0	0	0
COG2909	K	-	-	-	FALSE	ATP-dependent transcriptional regulator	3	1	12	0	FALSE	FALSE	FALSE	0	0	0	0
COG0528	F	-	-	-	FALSE	Uridylate kinase	3	1	1	1	FALSE	FALSE	FALSE	0	0	0	0
COG1048	C	-	-	-	FALSE	Aconitase A	3	1	1	1	FALSE	FALSE	FALSE	0	0	0	0
COG1476	K	-	-	-	FALSE	Predicted transcriptional regulators	3	1	1	1	FALSE	FALSE	FALSE	0	0	0	0
COG3402	S	-	-	-	FALSE	Uncharacterized conserved protein	3	1	1	1	FALSE	FALSE	FALSE	0	0	0	0
COG0122	L	-	-	-	FALSE	3-methyladenine DNA glycosylase/8-oxoguanine DNA glycosylase	3	1	2	1	FALSE	FALSE	FALSE	0	0	0	0
COG1357	S	-	-	-	FALSE	Uncharacterized low-complexity proteins	3	1	2	1	FALSE	FALSE	FALSE	0	0	0	0
COG4584	L	-	-	-	FALSE	Transposase and inactivated derivatives	3	1	14	1	FALSE	FALSE	FALSE	0	0	0	0
COG3251	S	-	-	-	FALSE	Uncharacterized protein conserved in bacteria	3	1	1	2	FALSE	FALSE	FALSE	0	0	0	0
COG0399	M	-	-	-	FALSE	Predicted pyridoxal phosphate-dependent enzyme apparently involved in regulation of cell wall biogenesis	3	1	2	2	FALSE	FALSE	FALSE	0	0	0	0
COG2343	S	-	-	-	FALSE	Uncharacterized protein conserved in bacteria	3	1	6	2	FALSE	FALSE	FALSE	0	0	0	0
COG3336	S	-	-	-	FALSE	Predicted membrane protein	3	1	4	4	FALSE	FALSE	FALSE	0	0	0	0
COG3391	S	-	-	-	FALSE	Uncharacterized conserved protein	3	1	3	5	FALSE	FALSE	FALSE	0	0	0	0
COG1359	S	-	-	-	FALSE	Uncharacterized conserved protein	3	1	7	6	FALSE	FALSE	FALSE	0	0	0	0
COG1518	L	-	-	-	FALSE	Uncharacterized protein predicted to be involved in DNA repair	3	2	0	0	FALSE	FALSE	FALSE	0	0	0	0
COG1140	C	-	-	-	FALSE	Nitrate reductase beta subunit	3	2	1	0	FALSE	FALSE	FALSE	0	0	0	0
COG2180	C	-	-	-	FALSE	Nitrate reductase delta subunit	3	2	1	0	FALSE	FALSE	FALSE	0	0	0	0
COG4683	S	-	-	-	FALSE	Uncharacterized protein conserved in bacteria	3	2	1	0	FALSE	FALSE	FALSE	0	0	0	0
COG1388	M	-	-	-	FALSE	FOG: LysM repeat	3	2	2	0	FALSE	FALSE	FALSE	0	0	0	0
COG2452	L	-	-	-	FALSE	Predicted site-specific integrase-resolvase	3	2	2	0	FALSE	FALSE	FALSE	0	0	0	0
COG3744	S	-	-	-	FALSE	Uncharacterized protein conserved in bacteria	3	2	0	1	FALSE	FALSE	FALSE	0	0	0	0
COG0419	L	-	-	-	FALSE	ATPase involved in DNA repair	3	2	1	1	FALSE	FALSE	FALSE	0	0	0	0
COG1554	G	-	-	-	FALSE	Trehalose and maltose hydrolases (possible phosphorylases)	3	2	1	1	FALSE	FALSE	FALSE	0	0	0	0
COG0711	C	-	-	-	FALSE	F0F1-type ATP synthase, subunit b	3	2	2	1	FALSE	FALSE	FALSE	0	0	0	0
COG0671	I	-	-	-	FALSE	Membrane-associated phospholipid phosphatase	3	2	6	1	FALSE	FALSE	FALSE	0	0	0	0
COG0706	U	-	-	-	FALSE	Preprotein translocase subunit YidC	3	2	2	2	FALSE	FALSE	FALSE	0	0	0	0
COG0296	G	-	-	-	FALSE	1,4-alpha-glucan branching enzyme	3	2	3	2	FALSE	FALSE	FALSE	0	0	0	0
COG1573	L	-	-	-	FALSE	Uracil-DNA glycosylase	3	2	3	2	FALSE	FALSE	FALSE	0	0	0	0
COG1975	O	-	-	-	FALSE	Xanthine and CO dehydrogenases maturation factor, XdhC/CoxF family	3	2	3	2	FALSE	FALSE	FALSE	0	0	0	0
COG3595	S	-	-	-	FALSE	Uncharacterized conserved protein	3	2	4	2	FALSE	FALSE	FALSE	0	0	0	0
COG0537	F	G	R	-	FALSE	Diadenosine tetraphosphate (Ap4A) hydrolase and other HIT family hydrolases	3	2	2	3	FALSE	FALSE	FALSE	0	0	0	0
COG0785	O	-	-	-	FALSE	Cytochrome c biogenesis protein	3	2	3	4	FALSE	FALSE	FALSE	0	0	0	0
COG0644	C	-	-	-	FALSE	Dehydrogenases (flavoproteins)	3	2	4	7	FALSE	FALSE	FALSE	0	0	0	0
COG0474	P	-	-	-	FALSE	Cation transport ATPase	3	3	2	0	FALSE	FALSE	FALSE	0	0	0	0
COG3462	S	-	-	-	FALSE	Predicted membrane protein	3	3	2	0	FALSE	FALSE	FALSE	0	0	0	0
COG1898	M	-	-	-	FALSE	dTDP-4-dehydrorhamnose 3,5-epimerase and related enzymes	3	3	2	1	FALSE	FALSE	FALSE	0	0	0	0
COG1562	I	-	-	-	FALSE	Phytoene/squalene synthetase	3	3	3	1	FALSE	FALSE	FALSE	0	0	0	0
COG3428	S	-	-	-	FALSE	Predicted membrane protein	3	3	2	2	FALSE	FALSE	FALSE	0	0	0	0
COG1277	R	-	-	-	FALSE	ABC-type transport system involved in multi-copper enzyme maturation, permease component	3	3	3	2	FALSE	FALSE	FALSE	0	0	0	0
COG3682	K	-	-	-	FALSE	Predicted transcriptional regulator	3	3	3	2	FALSE	FALSE	FALSE	0	0	0	0
COG1597	I	R	-	-	FALSE	Sphingosine kinase and enzymes related to eukaryotic diacylglycerol kinase	3	3	5	2	FALSE	FALSE	FALSE	0	0	0	0
COG0003	P	-	-	-	FALSE	Oxyanion-translocating ATPase	3	3	3	3	FALSE	FALSE	FALSE	0	0	0	0
COG0215	J	-	-	-	FALSE	Cysteinyl-tRNA synthetase	3	3	3	3	FALSE	FALSE	FALSE	0	0	0	0
COG0516	F	-	-	-	FALSE	IMP dehydrogenase/GMP reductase	3	3	3	3	FALSE	FALSE	FALSE	0	0	0	0
COG0629	L	-	-	-	FALSE	Single-stranded DNA-binding protein	3	3	3	3	FALSE	FALSE	FALSE	0	0	0	0
COG1716	T	-	-	-	FALSE	FOG: FHA domain	3	3	3	3	FALSE	FALSE	FALSE	0	0	0	0
COG0558	I	-	-	-	FALSE	Phosphatidylglycerophosphate synthase	3	3	4	3	FALSE	FALSE	FALSE	0	0	0	0
COG3153	R	-	-	-	FALSE	Predicted acetyltransferase	3	3	4	3	FALSE	FALSE	FALSE	0	0	0	0
COG3552	R	-	-	-	FALSE	Protein containing von Willebrand factor type A (vWA) domain	3	3	4	3	FALSE	FALSE	FALSE	0	0	0	0
COG0444	E	P	-	-	FALSE	ABC-type dipeptide/oligopeptide/nickel transport system, ATPase component	3	3	10	3	FALSE	FALSE	FALSE	0	0	0	0
COG0142	H	-	-	-	FALSE	Geranylgeranyl pyrophosphate synthase	3	3	3	4	FALSE	FALSE	FALSE	0	0	0	0
COG0367	E	-	-	-	FALSE	Asparagine synthase (glutamine-hydrolyzing)	3	3	3	4	FALSE	FALSE	FALSE	0	0	0	0
COG0612	R	-	-	-	FALSE	Predicted Zn-dependent peptidases	3	3	3	4	FALSE	FALSE	FALSE	0	0	0	0
COG0740	O	U	-	-	FALSE	Protease subunit of ATP-dependent Clp proteases	3	3	4	4	FALSE	FALSE	FALSE	0	0	0	0
COG1894	C	-	-	-	FALSE	NADH:ubiquinone oxidoreductase, NADH-binding (51 kD) subunit	3	3	4	4	FALSE	FALSE	FALSE	0	0	0	0
COG0372	C	-	-	-	FALSE	Citrate synthase	3	3	3	5	FALSE	FALSE	FALSE	0	0	0	0
COG0494	L	R	-	-	FALSE	NTP pyrophosphohydrolases including oxidative damage repair enzymes	3	3	4	5	FALSE	FALSE	FALSE	0	0	0	0
COG1253	R	-	-	-	FALSE	Hemolysins and related proteins containing CBS domains	3	3	5	5	FALSE	FALSE	FALSE	0	0	0	0
COG3795	S	-	-	-	FALSE	Uncharacterized protein conserved in bacteria	3	3	7	5	FALSE	FALSE	FALSE	0	0	0	0
COG0079	E	-	-	-	FALSE	Histidinol-phosphate/aromatic aminotransferase and cobyric acid decarboxylase	3	3	3	6	FALSE	FALSE	FALSE	0	0	0	0
COG0111	H	E	-	-	FALSE	Phosphoglycerate dehydrogenase and related dehydrogenases	3	3	5	6	FALSE	FALSE	FALSE	0	0	0	0
COG1917	S	-	-	-	FALSE	Uncharacterized conserved protein, contains double-stranded beta-helix domain	3	3	11	12	FALSE	FALSE	FALSE	0	0	0	0
COG1335	Q	-	-	-	FALSE	Amidases related to nicotinamidase	3	3	13	12	FALSE	FALSE	FALSE	0	0	0	0
COG3631	R	-	-	-	FALSE	Ketosteroid isomerase-related protein	3	3	8	13	FALSE	FALSE	FALSE	0	0	0	0
COG0723	C	-	-	-	FALSE	Rieske Fe-S protein	3	4	2	1	FALSE	FALSE	FALSE	0	0	0	0
COG0057	G	-	-	-	FALSE	Glyceraldehyde-3-phosphate dehydrogenase/erythrose-4-phosphate dehydrogenase	3	4	3	1	FALSE	FALSE	FALSE	0	0	0	0
COG1321	K	-	-	-	FALSE	Mn-dependent transcriptional regulator	3	4	2	2	FALSE	FALSE	FALSE	0	0	0	0
COG0768	M	-	-	-	FALSE	Cell division protein FtsI/penicillin-binding protein 2	3	4	4	2	FALSE	FALSE	FALSE	0	0	0	0
COG1295	S	-	-	-	FALSE	Predicted membrane protein	3	4	6	2	FALSE	FALSE	FALSE	0	0	0	0
COG0330	O	-	-	-	FALSE	Membrane protease subunits, stomatin/prohibitin homologs	3	4	3	3	FALSE	FALSE	FALSE	0	0	0	0
COG0459	O	-	-	-	FALSE	Chaperonin GroEL (HSP60 family)	3	4	3	3	FALSE	FALSE	FALSE	0	0	0	0
COG0513	L	K	J	-	FALSE	Superfamily II DNA and RNA helicases	3	4	3	3	FALSE	FALSE	FALSE	0	0	0	0
COG1884	I	-	-	-	FALSE	Methylmalonyl-CoA mutase, N-terminal domain/subunit	3	4	4	5	FALSE	FALSE	FALSE	0	0	0	0
COG3393	R	-	-	-	FALSE	Predicted acetyltransferase	3	4	3	6	FALSE	FALSE	FALSE	0	0	0	0
COG4770	I	-	-	-	FALSE	Acetyl/propionyl-CoA carboxylase, alpha subunit	3	4	7	7	FALSE	FALSE	FALSE	0	0	0	0
COG3467	R	-	-	-	FALSE	Predicted flavin-nucleotide-binding protein	3	4	9	7	FALSE	FALSE	FALSE	0	0	0	0
COG1173	E	P	-	-	FALSE	ABC-type dipeptide/oligopeptide/nickel transport systems, permease components	3	4	11	7	FALSE	FALSE	FALSE	0	0	0	0
COG1136	V	-	-	-	FALSE	ABC-type antimicrobial peptide transport system, ATPase component	3	4	4	8	FALSE	FALSE	FALSE	0	0	0	0
COG2223	P	-	-	-	FALSE	Nitrate/nitrite transporter	3	4	6	8	FALSE	FALSE	FALSE	0	0	0	0
COG1011	R	-	-	-	FALSE	Predicted hydrolase (HAD superfamily)	3	4	9	8	FALSE	FALSE	FALSE	0	0	0	0
COG3324	R	-	-	-	FALSE	Predicted enzyme related to lactoylglutathione lyase	3	4	10	8	FALSE	FALSE	FALSE	0	0	0	0
COG2259	S	-	-	-	FALSE	Predicted membrane protein	3	4	7	9	FALSE	FALSE	FALSE	0	0	0	0
COG2378	K	-	-	-	FALSE	Predicted transcriptional regulator	3	4	9	9	FALSE	FALSE	FALSE	0	0	0	0
COG2303	E	-	-	-	FALSE	Choline dehydrogenase and related flavoproteins	3	4	3	13	FALSE	FALSE	FALSE	0	0	0	0
COG5373	S	-	-	-	FALSE	Predicted membrane protein	3	4	5	18	FALSE	FALSE	FALSE	0	0	0	0
COG0735	P	-	-	-	FALSE	Fe2+/Zn2+ uptake regulation proteins	3	5	6	4	FALSE	FALSE	FALSE	0	0	0	0
COG3383	R	-	-	-	FALSE	Uncharacterized anaerobic dehydrogenase	3	5	5	5	FALSE	FALSE	FALSE	0	0	0	0
COG0778	C	-	-	-	FALSE	Nitroreductase	3	5	10	6	FALSE	FALSE	FALSE	0	0	0	0
COG0569	P	-	-	-	FALSE	K+ transport systems, NAD-binding component	3	6	3	4	FALSE	FALSE	FALSE	0	0	0	0
COG0265	O	-	-	-	FALSE	Trypsin-like serine proteases, typically periplasmic, contain C-terminal PDZ domain	3	6	10	7	FALSE	FALSE	FALSE	0	0	0	0
COG2244	R	-	-	-	FALSE	Membrane protein involved in the export of O-antigen and teichoic acid	3	7	4	2	FALSE	FALSE	FALSE	0	0	0	0
COG0614	P	-	-	-	FALSE	ABC-type Fe3+-hydroxamate transport system, periplasmic component	3	7	6	10	FALSE	FALSE	FALSE	0	0	0	0
COG0657	I	-	-	-	FALSE	Esterase/lipase	3	7	9	13	FALSE	FALSE	FALSE	0	0	0	0
COG2030	I	-	-	-	FALSE	Acyl dehydratase	3	7	15	19	FALSE	FALSE	FALSE	0	0	0	0
COG2764	S	-	-	-	FALSE	Uncharacterized protein conserved in bacteria	3	8	7	6	FALSE	FALSE	FALSE	0	0	0	0
COG0174	E	-	-	-	FALSE	Glutamine synthetase	3	8	4	9	FALSE	FALSE	FALSE	0	0	0	0
COG0683	E	-	-	-	FALSE	ABC-type branched-chain amino acid transport systems, periplasmic component	3	9	16	6	FALSE	FALSE	FALSE	0	0	0	0
COG3328	L	-	-	-	FALSE	Transposase and inactivated derivatives	3	9	16	12	FALSE	FALSE	FALSE	0	0	0	0
COG2080	C	-	-	-	FALSE	Aerobic-type carbon monoxide dehydrogenase, small subunit CoxS/CutS homologs	3	11	20	14	FALSE	FALSE	FALSE	0	0	0	0
COG1373	R	-	-	-	FALSE	Predicted ATPase (AAA+ superfamily)	2	1	0	0	FALSE	FALSE	FALSE	0	0	0	0
COG4634	S	-	-	-	FALSE	Uncharacterized protein conserved in bacteria	2	1	0	0	FALSE	FALSE	FALSE	0	0	0	0
COG0282	C	-	-	-	FALSE	Acetate kinase	2	1	1	0	FALSE	FALSE	FALSE	0	0	0	0
COG0701	R	-	-	-	FALSE	Predicted permeases	2	1	1	0	FALSE	FALSE	FALSE	0	0	0	0
COG0720	H	-	-	-	FALSE	6-pyruvoyl-tetrahydropterin synthase	2	1	1	0	FALSE	FALSE	FALSE	0	0	0	0
COG0759	S	-	-	-	FALSE	Uncharacterized conserved protein	2	1	1	0	FALSE	FALSE	FALSE	0	0	0	0
COG1850	G	-	-	-	FALSE	Ribulose 1,5-bisphosphate carboxylase, large subunit	2	1	1	0	FALSE	FALSE	FALSE	0	0	0	0
COG3189	S	-	-	-	FALSE	Uncharacterized conserved protein	2	1	1	0	FALSE	FALSE	FALSE	0	0	0	0
COG3378	R	-	-	-	FALSE	Predicted ATPase	2	1	1	0	FALSE	FALSE	FALSE	0	0	0	0
COG3797	S	-	-	-	FALSE	Uncharacterized protein conserved in bacteria	2	1	1	0	FALSE	FALSE	FALSE	0	0	0	0
COG3957	G	-	-	-	FALSE	Phosphoketolase	2	1	1	0	FALSE	FALSE	FALSE	0	0	0	0
COG4667	R	-	-	-	FALSE	Predicted esterase of the alpha-beta hydrolase superfamily	2	1	1	0	FALSE	FALSE	FALSE	0	0	0	0
COG4973	L	-	-	-	FALSE	Site-specific recombinase XerC	2	1	1	0	FALSE	FALSE	FALSE	0	0	0	0
COG3135	Q	-	-	-	FALSE	Uncharacterized protein involved in benzoate metabolism	2	1	0	1	FALSE	FALSE	FALSE	0	0	0	0
COG0078	E	-	-	-	FALSE	Ornithine carbamoyltransferase	2	1	1	1	FALSE	FALSE	FALSE	0	0	0	0
COG0101	J	-	-	-	FALSE	Pseudouridylate synthase	2	1	1	1	FALSE	FALSE	FALSE	0	0	0	0
COG0121	R	-	-	-	FALSE	Predicted glutamine amidotransferase	2	1	1	1	FALSE	FALSE	FALSE	0	0	0	0
COG0124	J	-	-	-	FALSE	Histidyl-tRNA synthetase	2	1	1	1	FALSE	FALSE	FALSE	0	0	0	0
COG0203	J	-	-	-	FALSE	Ribosomal protein L17	2	1	1	1	FALSE	FALSE	FALSE	0	0	0	0
COG0253	E	-	-	-	FALSE	Diaminopimelate epimerase	2	1	1	1	FALSE	FALSE	FALSE	0	0	0	0
COG0380	G	-	-	-	FALSE	Trehalose-6-phosphate synthase	2	1	1	1	FALSE	FALSE	FALSE	0	0	0	0
COG0495	J	-	-	-	FALSE	Leucyl-tRNA synthetase	2	1	1	1	FALSE	FALSE	FALSE	0	0	0	0
COG0635	H	-	-	-	FALSE	Coproporphyrinogen III oxidase and related Fe-S oxidoreductases	2	1	1	1	FALSE	FALSE	FALSE	0	0	0	0
COG0816	L	-	-	-	FALSE	Predicted endonuclease involved in recombination (possible Holliday junction resolvase in Mycoplasmas and B. subtilis)	2	1	1	1	FALSE	FALSE	FALSE	0	0	0	0
COG1117	P	-	-	-	FALSE	ABC-type phosphate transport system, ATPase component	2	1	1	1	FALSE	FALSE	FALSE	0	0	0	0
COG1260	I	-	-	-	FALSE	Myo-inositol-1-phosphate synthase	2	1	1	1	FALSE	FALSE	FALSE	0	0	0	0
COG1544	J	-	-	-	FALSE	Ribosome-associated protein Y (PSrp-1)	2	1	1	1	FALSE	FALSE	FALSE	0	0	0	0
COG2183	K	-	-	-	FALSE	Transcriptional accessory protein	2	1	1	1	FALSE	FALSE	FALSE	0	0	0	0
COG3263	P	-	-	-	FALSE	NhaP-type Na+/H+ and K+/H+ antiporters with a unique C-terminal domain	2	1	1	1	FALSE	FALSE	FALSE	0	0	0	0
COG3281	G	-	-	-	FALSE	Uncharacterized protein, probably involved in trehalose biosynthesis	2	1	1	1	FALSE	FALSE	FALSE	0	0	0	0
COG3339	S	-	-	-	FALSE	Uncharacterized conserved protein	2	1	1	1	FALSE	FALSE	FALSE	0	0	0	0
COG0769	M	-	-	-	FALSE	UDP-N-acetylmuramyl tripeptide synthase	2	1	2	1	FALSE	FALSE	FALSE	0	0	0	0
COG1007	C	-	-	-	FALSE	NADH:ubiquinone oxidoreductase subunit 2 (chain N)	2	1	2	1	FALSE	FALSE	FALSE	0	0	0	0
COG1230	P	-	-	-	FALSE	Co/Zn/Cd efflux system component	2	1	2	1	FALSE	FALSE	FALSE	0	0	0	0
COG5002	T	-	-	-	FALSE	Signal transduction histidine kinase	2	1	2	1	FALSE	FALSE	FALSE	0	0	0	0
COG0798	P	-	-	-	FALSE	Arsenite efflux pump ACR3 and related permeases	2	1	3	1	FALSE	FALSE	FALSE	0	0	0	0
COG3764	M	-	-	-	FALSE	Sortase (surface protein transpeptidase)	2	1	0	2	FALSE	FALSE	FALSE	0	0	0	0
COG0004	P	-	-	-	FALSE	Ammonia permease	2	1	1	2	FALSE	FALSE	FALSE	0	0	0	0
COG0441	J	-	-	-	FALSE	Threonyl-tRNA synthetase	2	1	1	2	FALSE	FALSE	FALSE	0	0	0	0
COG0682	M	-	-	-	FALSE	Prolipoprotein diacylglyceryltransferase	2	1	1	2	FALSE	FALSE	FALSE	0	0	0	0
COG1200	L	K	-	-	FALSE	RecG-like helicase	2	1	1	2	FALSE	FALSE	FALSE	0	0	0	0
COG3824	S	-	-	-	FALSE	Uncharacterized protein conserved in bacteria	2	1	1	2	FALSE	FALSE	FALSE	0	0	0	0
COG0248	F	P	-	-	FALSE	Exopolyphosphatase	2	1	2	2	FALSE	FALSE	FALSE	0	0	0	0
COG1429	H	-	-	-	FALSE	Cobalamin biosynthesis protein CobN and related Mg-chelatases	2	1	2	2	FALSE	FALSE	FALSE	0	0	0	0
COG1877	G	-	-	-	FALSE	Trehalose-6-phosphatase	2	1	2	2	FALSE	FALSE	FALSE	0	0	0	0
COG5607	S	-	-	-	FALSE	Uncharacterized conserved protein	2	1	2	2	FALSE	FALSE	FALSE	0	0	0	0
COG0110	R	-	-	-	FALSE	Acetyltransferase (isoleucine patch superfamily)	2	1	3	2	FALSE	FALSE	FALSE	0	0	0	0
COG0347	E	-	-	-	FALSE	Nitrogen regulatory protein PII	2	1	3	2	FALSE	FALSE	FALSE	0	0	0	0
COG0514	L	-	-	-	FALSE	Superfamily II DNA helicase	2	1	3	2	FALSE	FALSE	FALSE	0	0	0	0
COG0668	M	-	-	-	FALSE	Small-conductance mechanosensitive channel	2	1	3	2	FALSE	FALSE	FALSE	0	0	0	0
COG1301	C	-	-	-	FALSE	Na+/H+-dicarboxylate symporters	2	1	0	3	FALSE	FALSE	FALSE	0	0	0	0
COG0295	F	-	-	-	FALSE	Cytidine deaminase	2	1	1	3	FALSE	FALSE	FALSE	0	0	0	0
COG2335	M	-	-	-	FALSE	Secreted and surface protein containing fasciclin-like repeats	2	1	1	3	FALSE	FALSE	FALSE	0	0	0	0
COG1159	R	-	-	-	FALSE	GTPase	2	1	2	3	FALSE	FALSE	FALSE	0	0	0	0
COG3801	S	-	-	-	FALSE	Uncharacterized protein conserved in bacteria	2	1	2	3	FALSE	FALSE	FALSE	0	0	0	0
COG2353	S	-	-	-	FALSE	Uncharacterized conserved protein	2	1	4	3	FALSE	FALSE	FALSE	0	0	0	0
COG2329	R	-	-	-	FALSE	Uncharacterized enzyme involved in biosynthesis of extracellular polysaccharides	2	1	5	3	FALSE	FALSE	FALSE	0	0	0	0
COG1082	G	-	-	-	FALSE	Sugar phosphate isomerases/epimerases	2	1	10	7	FALSE	FALSE	FALSE	0	0	0	0
COG1022	I	-	-	-	FALSE	Long-chain acyl-CoA synthetases (AMP-forming)	2	1	2	12	FALSE	FALSE	FALSE	0	0	0	0
COG3177	S	-	-	-	FALSE	Uncharacterized conserved protein	2	2	0	0	FALSE	FALSE	FALSE	0	0	0	0
COG3666	L	-	-	-	FALSE	Transposase and inactivated derivatives	2	2	0	0	FALSE	FALSE	FALSE	0	0	0	0
COG2327	S	-	-	-	FALSE	Uncharacterized conserved protein	2	2	1	0	FALSE	FALSE	FALSE	0	0	0	0
COG2149	S	-	-	-	FALSE	Predicted membrane protein	2	2	0	1	FALSE	FALSE	FALSE	0	0	0	0
COG0007	H	-	-	-	FALSE	Uroporphyrinogen-III methylase	2	2	1	1	FALSE	FALSE	FALSE	0	0	0	0
COG0486	R	-	-	-	FALSE	Predicted GTPase	2	2	1	1	FALSE	FALSE	FALSE	0	0	0	0
COG1205	R	-	-	-	FALSE	Distinct helicase family with a unique C-terminal domain including a metal-binding cysteine cluster	2	2	1	1	FALSE	FALSE	FALSE	0	0	0	0
COG2519	J	-	-	-	FALSE	tRNA(1-methyladenosine) methyltransferase and related methyltransferases	2	2	1	1	FALSE	FALSE	FALSE	0	0	0	0
COG4867	R	-	-	-	FALSE	Uncharacterized protein with a von Willebrand factor type A (vWA) domain	2	2	1	1	FALSE	FALSE	FALSE	0	0	0	0
COG0036	G	-	-	-	FALSE	Pentose-5-phosphate-3-epimerase	2	2	2	1	FALSE	FALSE	FALSE	0	0	0	0
COG1023	G	-	-	-	FALSE	Predicted 6-phosphogluconate dehydrogenase	2	2	2	1	FALSE	FALSE	FALSE	0	0	0	0
COG1432	S	-	-	-	FALSE	Uncharacterized conserved protein	2	2	2	1	FALSE	FALSE	FALSE	0	0	0	0
COG2038	H	-	-	-	FALSE	NaMN:DMB phosphoribosyltransferase	2	2	2	1	FALSE	FALSE	FALSE	0	0	0	0
COG3349	S	-	-	-	FALSE	Uncharacterized conserved protein	2	2	2	1	FALSE	FALSE	FALSE	0	0	0	0
COG0238	J	-	-	-	FALSE	Ribosomal protein S18	2	2	1	2	FALSE	FALSE	FALSE	0	0	0	0
COG4965	U	-	-	-	FALSE	Flp pilus assembly protein TadB	2	2	1	2	FALSE	FALSE	FALSE	0	0	0	0
COG0009	J	-	-	-	FALSE	Putative translation factor (SUA5)	2	2	2	2	FALSE	FALSE	FALSE	0	0	0	0
COG0165	E	-	-	-	FALSE	Argininosuccinate lyase	2	2	2	2	FALSE	FALSE	FALSE	0	0	0	0
COG0239	D	-	-	-	TRUE	Integral membrane protein possibly involved in chromosome condensation	2	2	2	2	FALSE	FALSE	FALSE	2	2	2	2
COG0312	R	-	-	-	FALSE	Predicted Zn-dependent proteases and their inactivated homologs	2	2	2	2	FALSE	FALSE	FALSE	0	0	0	0
COG0317	T	K	-	-	FALSE	Guanosine polyphosphate pyrophosphohydrolases/synthetases	2	2	2	2	FALSE	FALSE	FALSE	0	0	0	0
COG0378	O	K	-	-	FALSE	Ni2+-binding GTPase involved in regulation of expression and maturation of urease and hydrogenase	2	2	2	2	FALSE	FALSE	FALSE	0	0	0	0
COG0472	M	-	-	-	FALSE	UDP-N-acetylmuramyl pentapeptide phosphotransferase/UDP-N-acetylglucosamine-1-phosphate transferase	2	2	2	2	FALSE	FALSE	FALSE	0	0	0	0
COG0498	E	-	-	-	FALSE	Threonine synthase	2	2	2	2	FALSE	FALSE	FALSE	0	0	0	0
COG0521	H	-	-	-	FALSE	Molybdopterin biosynthesis enzymes	2	2	2	2	FALSE	FALSE	FALSE	0	0	0	0
COG0621	J	-	-	-	FALSE	2-methylthioadenine synthetase	2	2	2	2	FALSE	FALSE	FALSE	0	0	0	0
COG0638	O	-	-	-	FALSE	20S proteasome, alpha and beta subunits	2	2	2	2	FALSE	FALSE	FALSE	0	0	0	0
COG0708	L	-	-	-	FALSE	Exonuclease III	2	2	2	2	FALSE	FALSE	FALSE	0	0	0	0
COG0719	O	-	-	-	FALSE	ABC-type transport system involved in Fe-S cluster assembly, permease component	2	2	2	2	FALSE	FALSE	FALSE	0	0	0	0
COG0761	I	M	-	-	FALSE	Penicillin tolerance protein	2	2	2	2	FALSE	FALSE	FALSE	0	0	0	0
COG1072	H	-	-	-	FALSE	Panthothenate kinase	2	2	2	2	FALSE	FALSE	FALSE	0	0	0	0
COG1186	J	-	-	-	FALSE	Protein chain release factor B	2	2	2	2	FALSE	FALSE	FALSE	0	0	0	0
COG1239	H	-	-	-	FALSE	Mg-chelatase subunit ChlI	2	2	2	2	FALSE	FALSE	FALSE	0	0	0	0
COG1404	O	-	-	-	FALSE	Subtilisin-like serine proteases	2	2	2	2	FALSE	FALSE	FALSE	0	0	0	0
COG2609	C	-	-	-	FALSE	Pyruvate dehydrogenase complex, dehydrogenase (E1) component	2	2	2	2	FALSE	FALSE	FALSE	0	0	0	0
COG2812	L	-	-	-	FALSE	DNA polymerase III, gamma/tau subunits	2	2	2	2	FALSE	FALSE	FALSE	0	0	0	0
COG3288	C	-	-	-	FALSE	NAD/NADP transhydrogenase alpha subunit	2	2	2	2	FALSE	FALSE	FALSE	0	0	0	0
COG4581	L	-	-	-	FALSE	Superfamily II RNA helicase	2	2	2	2	FALSE	FALSE	FALSE	0	0	0	0
COG5282	S	-	-	-	FALSE	Uncharacterized conserved protein	2	2	2	2	FALSE	FALSE	FALSE	0	0	0	0
COG0476	H	-	-	-	FALSE	Dinucleotide-utilizing enzymes involved in molybdopterin and thiamine biosynthesis family 2	2	2	3	2	FALSE	FALSE	FALSE	0	0	0	0
COG0652	O	-	-	-	FALSE	Peptidyl-prolyl cis-trans isomerase (rotamase) - cyclophilin family	2	2	3	2	FALSE	FALSE	FALSE	0	0	0	0
COG0772	D	-	-	-	TRUE	Bacterial cell division membrane protein	2	2	3	2	FALSE	FALSE	FALSE	2	2	3	2
COG2199	T	-	-	-	FALSE	FOG: GGDEF domain	2	2	4	2	FALSE	FALSE	FALSE	0	0	0	0
COG1125	E	-	-	-	FALSE	ABC-type proline/glycine betaine transport systems, ATPase components	2	2	1	3	FALSE	FALSE	FALSE	0	0	0	0
COG2229	R	-	-	-	FALSE	Predicted GTPase	2	2	1	3	FALSE	FALSE	FALSE	0	0	0	0
COG0020	I	-	-	-	FALSE	Undecaprenyl pyrophosphate synthase	2	2	2	3	FALSE	FALSE	FALSE	0	0	0	0
COG0178	L	-	-	-	FALSE	Excinuclease ATPase subunit	2	2	2	3	FALSE	FALSE	FALSE	0	0	0	0
COG0242	J	-	-	-	FALSE	N-formylmethionyl-tRNA deformylase	2	2	2	3	FALSE	FALSE	FALSE	0	0	0	0
COG0480	J	-	-	-	FALSE	Translation elongation factors (GTPases)	2	2	2	3	FALSE	FALSE	FALSE	0	0	0	0
COG3599	D	-	-	-	TRUE	Cell division initiation protein	2	2	2	3	FALSE	FALSE	FALSE	2	2	2	3
COG0433	R	-	-	-	FALSE	Predicted ATPase	2	2	3	3	FALSE	FALSE	FALSE	0	0	0	0
COG0564	J	-	-	-	FALSE	Pseudouridylate synthases, 23S RNA-specific	2	2	3	3	FALSE	FALSE	FALSE	0	0	0	0
COG3842	E	-	-	-	FALSE	ABC-type spermidine/putrescine transport systems, ATPase components	2	2	3	3	FALSE	FALSE	FALSE	0	0	0	0
COG0389	L	-	-	-	FALSE	Nucleotidyltransferase/DNA polymerase involved in DNA repair	2	2	4	3	FALSE	FALSE	FALSE	0	0	0	0
COG0695	O	-	-	-	FALSE	Glutaredoxin and related proteins	2	2	4	3	FALSE	FALSE	FALSE	0	0	0	0
COG4106	R	-	-	-	FALSE	Trans-aconitate methyltransferase	2	2	4	3	FALSE	FALSE	FALSE	0	0	0	0
COG2018	R	-	-	-	FALSE	Uncharacterized distant relative of homeotic protein bithoraxoid	2	2	1	4	FALSE	FALSE	FALSE	0	0	0	0
COG3544	S	-	-	-	FALSE	Uncharacterized protein conserved in bacteria	2	2	2	4	FALSE	FALSE	FALSE	0	0	0	0
COG4842	S	-	-	-	FALSE	Uncharacterized protein conserved in bacteria	2	2	2	4	FALSE	FALSE	FALSE	0	0	0	0
COG2205	T	-	-	-	FALSE	Osmosensitive K+ channel histidine kinase	2	2	3	4	FALSE	FALSE	FALSE	0	0	0	0
COG4122	R	-	-	-	FALSE	Predicted O-methyltransferase	2	2	3	4	FALSE	FALSE	FALSE	0	0	0	0
COG2334	R	-	-	-	FALSE	Putative homoserine kinase type II (protein kinase fold)	2	2	1	5	FALSE	FALSE	FALSE	0	0	0	0
COG0631	T	-	-	-	FALSE	Serine/threonine protein phosphatase	2	2	2	5	FALSE	FALSE	FALSE	0	0	0	0
COG1473	R	-	-	-	FALSE	Metal-dependent amidase/aminoacylase/carboxypeptidase	2	2	2	6	FALSE	FALSE	FALSE	0	0	0	0
COG5006	R	-	-	-	FALSE	Predicted permease, DMT superfamily	2	2	3	6	FALSE	FALSE	FALSE	0	0	0	0
COG1141	C	-	-	-	FALSE	Ferredoxin	2	2	8	6	FALSE	FALSE	FALSE	0	0	0	0
COG4799	I	-	-	-	FALSE	Acetyl-CoA carboxylase, carboxyltransferase component (subunits alpha and beta)	2	2	6	7	FALSE	FALSE	FALSE	0	0	0	0
COG0455	D	-	-	-	TRUE	ATPases involved in chromosome partitioning	2	2	7	7	FALSE	FALSE	FALSE	2	2	7	7
COG1653	G	-	-	-	FALSE	ABC-type sugar transport system, periplasmic component	2	2	1	8	FALSE	FALSE	FALSE	0	0	0	0
COG3173	R	-	-	-	FALSE	Predicted aminoglycoside phosphotransferase	2	2	6	12	FALSE	FALSE	FALSE	0	0	0	0
COG2084	I	-	-	-	FALSE	3-hydroxyisobutyrate dehydrogenase and related beta-hydroxyacid dehydrogenases	2	2	8	13	FALSE	FALSE	FALSE	0	0	0	0
COG4977	K	-	-	-	FALSE	Transcriptional regulator containing an amidase domain and an AraC-type DNA-binding HTH domain	2	2	10	27	FALSE	FALSE	FALSE	0	0	0	0
COG0437	C	-	-	-	FALSE	Fe-S-cluster-containing hydrogenase components 1	2	3	1	1	FALSE	FALSE	FALSE	0	0	0	0
COG1271	C	-	-	-	FALSE	Cytochrome bd-type quinol oxidase, subunit 1	2	3	2	1	FALSE	FALSE	FALSE	0	0	0	0
COG0489	D	-	-	-	TRUE	ATPases involved in chromosome partitioning	2	3	3	1	FALSE	FALSE	FALSE	2	3	3	1
COG0479	C	-	-	-	FALSE	Succinate dehydrogenase/fumarate reductase, Fe-S protein subunit	2	3	2	2	FALSE	FALSE	FALSE	0	0	0	0
COG1234	R	-	-	-	FALSE	Metal-dependent hydrolases of the beta-lactamase superfamily III	2	3	2	2	FALSE	FALSE	FALSE	0	0	0	0
COG1294	C	-	-	-	FALSE	Cytochrome bd-type quinol oxidase, subunit 2	2	3	2	2	FALSE	FALSE	FALSE	0	0	0	0
COG0391	S	-	-	-	FALSE	Uncharacterized conserved protein	2	3	3	2	FALSE	FALSE	FALSE	0	0	0	0
COG0446	R	-	-	-	FALSE	Uncharacterized NAD(FAD)-dependent dehydrogenases	2	3	3	2	FALSE	FALSE	FALSE	0	0	0	0
COG2153	R	-	-	-	FALSE	Predicted acyltransferase	2	3	3	2	FALSE	FALSE	FALSE	0	0	0	0
COG0484	O	-	-	-	FALSE	DnaJ-class molecular chaperone with C-terminal Zn finger domain	2	3	6	2	FALSE	FALSE	FALSE	0	0	0	0
COG0739	M	-	-	-	FALSE	Membrane proteins related to metalloendopeptidases	2	3	6	2	FALSE	FALSE	FALSE	0	0	0	0
COG0705	R	-	-	-	FALSE	Uncharacterized membrane protein (homolog of Drosophila rhomboid)	2	3	2	3	FALSE	FALSE	FALSE	0	0	0	0
COG0024	J	-	-	-	FALSE	Methionine aminopeptidase	2	3	3	3	FALSE	FALSE	FALSE	0	0	0	0
COG0568	K	-	-	-	FALSE	DNA-directed RNA polymerase, sigma subunit (sigma70/sigma32)	2	3	3	3	FALSE	FALSE	FALSE	0	0	0	0
COG2905	T	-	-	-	FALSE	Predicted signal-transduction protein containing cAMP-binding and CBS domains	2	3	3	3	FALSE	FALSE	FALSE	0	0	0	0
COG0366	G	-	-	-	FALSE	Glycosidases	2	3	4	3	FALSE	FALSE	FALSE	0	0	0	0
COG1171	E	-	-	-	FALSE	Threonine dehydratase	2	3	4	3	FALSE	FALSE	FALSE	0	0	0	0
COG1398	I	-	-	-	FALSE	Fatty-acid desaturase	2	3	4	3	FALSE	FALSE	FALSE	0	0	0	0
COG1732	M	-	-	-	FALSE	Periplasmic glycine betaine/choline-binding (lipo)protein of an ABC-type transport system (osmoprotectant binding protein)	2	3	1	4	FALSE	FALSE	FALSE	0	0	0	0
COG0019	E	-	-	-	FALSE	Diaminopimelate decarboxylase	2	3	2	4	FALSE	FALSE	FALSE	0	0	0	0
COG0147	E	H	-	-	FALSE	Anthranilate/para-aminobenzoate synthases component I	2	3	2	4	FALSE	FALSE	FALSE	0	0	0	0
COG0006	E	-	-	-	FALSE	Xaa-Pro aminopeptidase	2	3	5	4	FALSE	FALSE	FALSE	0	0	0	0
COG3707	T	-	-	-	FALSE	Response regulator with putative antiterminator output domain	2	3	8	4	FALSE	FALSE	FALSE	0	0	0	0
COG2217	P	-	-	-	FALSE	Cation transport ATPase	2	3	11	4	FALSE	FALSE	FALSE	0	0	0	0
COG2761	Q	-	-	-	FALSE	Predicted dithiol-disulfide isomerase involved in polyketide biosynthesis	2	3	0	5	FALSE	FALSE	FALSE	0	0	0	0
COG0074	C	-	-	-	FALSE	Succinyl-CoA synthetase, alpha subunit	2	3	2	5	FALSE	FALSE	FALSE	0	0	0	0
COG0493	E	R	-	-	FALSE	NADPH-dependent glutamate synthase beta chain and related oxidoreductases	2	3	2	5	FALSE	FALSE	FALSE	0	0	0	0
COG0609	P	-	-	-	FALSE	ABC-type Fe3+-siderophore transport system, permease component	2	3	2	5	FALSE	FALSE	FALSE	0	0	0	0
COG1064	R	-	-	-	FALSE	Zn-dependent alcohol dehydrogenases	2	3	5	6	FALSE	FALSE	FALSE	0	0	0	0
COG0560	E	-	-	-	FALSE	Phosphoserine phosphatase	2	3	6	6	FALSE	FALSE	FALSE	0	0	0	0
COG0586	S	-	-	-	FALSE	Uncharacterized membrane-associated protein	2	3	8	6	FALSE	FALSE	FALSE	0	0	0	0
COG1233	Q	-	-	-	FALSE	Phytoene dehydrogenase and related proteins	2	3	2	7	FALSE	FALSE	FALSE	0	0	0	0
COG1250	I	-	-	-	FALSE	3-hydroxyacyl-CoA dehydrogenase	2	3	3	7	FALSE	FALSE	FALSE	0	0	0	0
COG0730	R	-	-	-	FALSE	Predicted permeases	2	3	5	9	FALSE	FALSE	FALSE	0	0	0	0
COG1403	V	-	-	-	FALSE	Restriction endonuclease	2	3	2	12	FALSE	FALSE	FALSE	0	0	0	0
COG4948	M	R	-	-	FALSE	L-alanine-DL-glutamate epimerase and related enzymes of enolase superfamily	2	3	8	13	FALSE	FALSE	FALSE	0	0	0	0
COG3832	S	-	-	-	FALSE	Uncharacterized conserved protein	2	3	13	14	FALSE	FALSE	FALSE	0	0	0	0
COG2409	R	-	-	-	FALSE	Predicted drug exporters of the RND superfamily	2	4	1	0	FALSE	FALSE	FALSE	0	0	0	0
COG0651	C	P	-	-	FALSE	Formate hydrogenlyase subunit 3/Multisubunit Na+/H+ antiporter, MnhD subunit	2	4	3	0	FALSE	FALSE	FALSE	0	0	0	0
COG0214	H	-	-	-	FALSE	Pyridoxine biosynthesis enzyme	2	4	1	1	FALSE	FALSE	FALSE	0	0	0	0
COG1259	S	-	-	-	FALSE	Uncharacterized conserved protein	2	4	3	1	FALSE	FALSE	FALSE	0	0	0	0
COG0587	L	-	-	-	FALSE	DNA polymerase III, alpha subunit	2	4	2	2	FALSE	FALSE	FALSE	0	0	0	0
COG0298	O	-	-	-	FALSE	Hydrogenase maturation factor	2	4	3	2	FALSE	FALSE	FALSE	0	0	0	0
COG0247	C	-	-	-	FALSE	Fe-S oxidoreductase	2	4	4	2	FALSE	FALSE	FALSE	0	0	0	0
COG0364	G	-	-	-	FALSE	Glucose-6-phosphate 1-dehydrogenase	2	4	5	2	FALSE	FALSE	FALSE	0	0	0	0
COG0501	O	-	-	-	FALSE	Zn-dependent protease with chaperone function	2	4	5	2	FALSE	FALSE	FALSE	0	0	0	0
COG2151	R	-	-	-	FALSE	Predicted metal-sulfur cluster biosynthetic enzyme	2	4	5	2	FALSE	FALSE	FALSE	0	0	0	0
COG3118	O	-	-	-	FALSE	Thioredoxin domain-containing protein	2	4	6	3	FALSE	FALSE	FALSE	0	0	0	0
COG0015	F	-	-	-	FALSE	Adenylosuccinate lyase	2	4	3	4	FALSE	FALSE	FALSE	0	0	0	0
COG2897	P	-	-	-	FALSE	Rhodanese-related sulfurtransferase	2	4	6	4	FALSE	FALSE	FALSE	0	0	0	0
COG3243	I	-	-	-	FALSE	Poly(3-hydroxyalkanoate) synthetase	2	4	2	5	FALSE	FALSE	FALSE	0	0	0	0
COG0119	E	-	-	-	FALSE	Isopropylmalate/homocitrate/citramalate synthases	2	4	4	7	FALSE	FALSE	FALSE	0	0	0	0
COG0243	C	-	-	-	FALSE	Anaerobic dehydrogenases, typically selenocysteine-containing	2	4	4	7	FALSE	FALSE	FALSE	0	0	0	0
COG0765	E	-	-	-	FALSE	ABC-type amino acid transport system, permease component	2	4	6	8	FALSE	FALSE	FALSE	0	0	0	0
COG0508	C	-	-	-	FALSE	Pyruvate/2-oxoglutarate dehydrogenase complex, dihydrolipoamide acyltransferase (E2) component, and related enzymes	2	4	7	8	FALSE	FALSE	FALSE	0	0	0	0
COG0726	G	-	-	-	FALSE	Predicted xylanase/chitin deacetylase	2	4	11	9	FALSE	FALSE	FALSE	0	0	0	0
COG0791	M	-	-	-	FALSE	Cell wall-associated hydrolases (invasion-associated proteins)	2	4	11	10	FALSE	FALSE	FALSE	0	0	0	0
COG0628	R	-	-	-	FALSE	Predicted permease	2	5	3	1	FALSE	FALSE	FALSE	0	0	0	0
COG5650	S	-	-	-	FALSE	Predicted integral membrane protein	2	5	5	3	FALSE	FALSE	FALSE	0	0	0	0
COG1053	C	-	-	-	FALSE	Succinate dehydrogenase/fumarate reductase, flavoprotein subunit	2	5	8	7	FALSE	FALSE	FALSE	0	0	0	0
COG0388	R	-	-	-	FALSE	Predicted amidohydrolase	2	5	4	13	FALSE	FALSE	FALSE	0	0	0	0
COG0286	V	-	-	-	FALSE	Type I restriction-modification system methyltransferase subunit	2	6	1	0	FALSE	FALSE	FALSE	0	0	0	0
COG2273	G	-	-	-	FALSE	Beta-glucanase/Beta-glucan synthetase	2	6	2	0	FALSE	FALSE	FALSE	0	0	0	0
COG0607	P	-	-	-	FALSE	Rhodanese-related sulfurtransferase	2	6	6	6	FALSE	FALSE	FALSE	0	0	0	0
COG0620	E	-	-	-	FALSE	Methionine synthase II (cobalamin-independent)	2	6	8	6	FALSE	FALSE	FALSE	0	0	0	0
COG5178	A	-	-	-	FALSE	U5 snRNP spliceosome subunit	2	6	8	6	FALSE	FALSE	FALSE	0	0	0	0
COG0665	E	-	-	-	FALSE	Glycine/D-amino acid oxidases (deaminating)	2	6	6	16	FALSE	FALSE	FALSE	0	0	0	0
COG0443	O	-	-	-	FALSE	Molecular chaperone	2	7	6	2	FALSE	FALSE	FALSE	0	0	0	0
COG3835	K	T	-	-	FALSE	Sugar diacid utilization regulator	2	7	12	3	FALSE	FALSE	FALSE	0	0	0	0
COG0303	H	-	-	-	FALSE	Molybdopterin biosynthesis enzyme	2	7	3	6	FALSE	FALSE	FALSE	0	0	0	0
COG1853	R	-	-	-	FALSE	Conserved protein/domain typically associated with flavoprotein oxygenases, DIM6/NTAB family	2	7	10	10	FALSE	FALSE	FALSE	0	0	0	0
COG0251	J	-	-	-	FALSE	Putative translation initiation inhibitor, yjgF family	2	7	4	16	FALSE	FALSE	FALSE	0	0	0	0
COG0346	E	-	-	-	FALSE	Lactoylglutathione lyase and related lyases	2	8	17	11	FALSE	FALSE	FALSE	0	0	0	0
COG1804	C	-	-	-	FALSE	Predicted acyl-CoA transferases/carnitine dehydratase	2	8	35	25	FALSE	FALSE	FALSE	0	0	0	0
COG3284	Q	K	-	-	FALSE	Transcriptional activator of acetoin/glycerol metabolism	2	9	11	6	FALSE	FALSE	FALSE	0	0	0	0
COG2159	R	-	-	-	FALSE	Predicted metal-dependent hydrolase of the TIM-barrel fold	2	10	17	13	FALSE	FALSE	FALSE	0	0	0	0
COG1319	C	-	-	-	FALSE	Aerobic-type carbon monoxide dehydrogenase, middle subunit CoxM/CutM homologs	2	10	17	14	FALSE	FALSE	FALSE	0	0	0	0
COG1522	K	-	-	-	FALSE	Transcriptional regulators	2	10	12	20	FALSE	FALSE	FALSE	0	0	0	0
COG2207	K	-	-	-	FALSE	AraC-type DNA-binding domain-containing proteins	2	11	23	30	FALSE	FALSE	FALSE	0	0	0	0
COG1012	C	-	-	-	FALSE	NAD-dependent aldehyde dehydrogenases	2	14	18	37	FALSE	FALSE	FALSE	0	0	0	0
COG3415	L	-	-	-	FALSE	Transposase and inactivated derivatives	2	15	5	0	FALSE	FALSE	FALSE	0	0	0	0
COG0241	E	-	-	-	FALSE	Histidinol phosphatase and related phosphatases	1	0	0	0	FALSE	FALSE	TRUE	0	0	0	0
COG0280	C	-	-	-	FALSE	Phosphotransacetylase	1	0	0	0	FALSE	FALSE	TRUE	0	0	0	0
COG0457	R	-	-	-	FALSE	FOG: TPR repeat	1	0	0	0	FALSE	FALSE	TRUE	0	0	0	0
COG0641	R	-	-	-	FALSE	Arylsulfatase regulator (Fe-S oxidoreductase)	1	0	0	0	FALSE	FALSE	TRUE	0	0	0	0
COG1002	V	-	-	-	FALSE	Type II restriction enzyme, methylase subunits	1	0	0	0	FALSE	FALSE	TRUE	0	0	0	0
COG1089	M	-	-	-	FALSE	GDP-D-mannose dehydratase	1	0	0	0	FALSE	FALSE	TRUE	0	0	0	0
COG1213	M	-	-	-	FALSE	Predicted sugar nucleotidyltransferases	1	0	0	0	FALSE	FALSE	TRUE	0	0	0	0
COG1300	S	-	-	-	FALSE	Uncharacterized membrane protein	1	0	0	0	FALSE	FALSE	TRUE	0	0	0	0
COG1401	V	-	-	-	FALSE	GTPase subunit of restriction endonuclease	1	0	0	0	FALSE	FALSE	TRUE	0	0	0	0
COG1441	H	-	-	-	FALSE	O-succinylbenzoate synthase	1	0	0	0	FALSE	FALSE	TRUE	0	0	0	0
COG1546	R	-	-	-	FALSE	Uncharacterized protein (competence- and mitomycin-induced)	1	0	0	0	FALSE	FALSE	TRUE	0	0	0	0
COG1708	R	-	-	-	FALSE	Predicted nucleotidyltransferases	1	0	0	0	FALSE	FALSE	TRUE	0	0	0	0
COG1873	S	-	-	-	FALSE	Uncharacterized conserved protein	1	0	0	0	FALSE	FALSE	TRUE	0	0	0	0
COG1887	M	-	-	-	FALSE	Putative glycosyl/glycerophosphate transferases involved in teichoic acid biosynthesis TagF/TagB/EpsJ/RodC	1	0	0	0	FALSE	FALSE	TRUE	0	0	0	0
COG1900	S	-	-	-	FALSE	Uncharacterized conserved protein	1	0	0	0	FALSE	FALSE	TRUE	0	0	0	0
COG1993	S	-	-	-	FALSE	Uncharacterized conserved protein	1	0	0	0	FALSE	FALSE	TRUE	0	0	0	0
COG2003	L	-	-	-	FALSE	DNA repair proteins	1	0	0	0	FALSE	FALSE	TRUE	0	0	0	0
COG2176	L	-	-	-	FALSE	DNA polymerase III, alpha subunit (gram-positive type)	1	0	0	0	FALSE	FALSE	TRUE	0	0	0	0
COG2189	L	-	-	-	FALSE	Adenine specific DNA methylase Mod	1	0	0	0	FALSE	FALSE	TRUE	0	0	0	0
COG2253	S	-	-	-	FALSE	Uncharacterized conserved protein	1	0	0	0	FALSE	FALSE	TRUE	0	0	0	0
COG2304	R	-	-	-	FALSE	Uncharacterized protein containing a von Willebrand factor type A (vWA) domain	1	0	0	0	FALSE	FALSE	TRUE	0	0	0	0
COG2382	P	-	-	-	FALSE	Enterochelin esterase and related enzymes	1	0	0	0	FALSE	FALSE	TRUE	0	0	0	0
COG2522	R	-	-	-	FALSE	Predicted transcriptional regulator	1	0	0	0	FALSE	FALSE	TRUE	0	0	0	0
COG2746	V	-	-	-	FALSE	Aminoglycoside N3'-acetyltransferase	1	0	0	0	FALSE	FALSE	TRUE	0	0	0	0
COG2810	V	-	-	-	FALSE	Predicted type IV restriction endonuclease	1	0	0	0	FALSE	FALSE	TRUE	0	0	0	0
COG2836	S	-	-	-	FALSE	Uncharacterized conserved protein	1	0	0	0	FALSE	FALSE	TRUE	0	0	0	0
COG2929	S	-	-	-	FALSE	Uncharacterized protein conserved in bacteria	1	0	0	0	FALSE	FALSE	TRUE	0	0	0	0
COG2940	R	-	-	-	FALSE	Proteins containing SET domain	1	0	0	0	FALSE	FALSE	TRUE	0	0	0	0
COG2944	K	-	-	-	FALSE	Predicted transcriptional regulator	1	0	0	0	FALSE	FALSE	TRUE	0	0	0	0
COG3059	S	-	-	-	FALSE	Predicted membrane protein	1	0	0	0	FALSE	FALSE	TRUE	0	0	0	0
COG3113	R	-	-	-	FALSE	Predicted NTP binding protein (contains STAS domain)	1	0	0	0	FALSE	FALSE	TRUE	0	0	0	0
COG3128	S	-	-	-	FALSE	Uncharacterized iron-regulated protein	1	0	0	0	FALSE	FALSE	TRUE	0	0	0	0
COG3147	S	-	-	-	FALSE	Uncharacterized protein conserved in bacteria	1	0	0	0	FALSE	FALSE	TRUE	0	0	0	0
COG3237	S	-	-	-	FALSE	Uncharacterized protein conserved in bacteria	1	0	0	0	FALSE	FALSE	TRUE	0	0	0	0
COG3305	S	-	-	-	FALSE	Predicted membrane protein	1	0	0	0	FALSE	FALSE	TRUE	0	0	0	0
COG3318	R	-	-	-	FALSE	Predicted metal-binding protein related to the C-terminal domain of SecA	1	0	0	0	FALSE	FALSE	TRUE	0	0	0	0
COG3319	Q	-	-	-	FALSE	Thioesterase domains of type I polyketide synthases or non-ribosomal peptide synthetases	1	0	0	0	FALSE	FALSE	TRUE	0	0	0	0
COG3369	S	-	-	-	FALSE	Uncharacterized conserved protein	1	0	0	0	FALSE	FALSE	TRUE	0	0	0	0
COG3517	S	-	-	-	FALSE	Uncharacterized protein conserved in bacteria	1	0	0	0	FALSE	FALSE	TRUE	0	0	0	0
COG3550	R	-	-	-	FALSE	Uncharacterized protein related to capsule biosynthesis enzymes	1	0	0	0	FALSE	FALSE	TRUE	0	0	0	0
COG3570	V	-	-	-	FALSE	Streptomycin 6-kinase	1	0	0	0	FALSE	FALSE	TRUE	0	0	0	0
COG3673	S	-	-	-	FALSE	Uncharacterized conserved protein	1	0	0	0	FALSE	FALSE	TRUE	0	0	0	0
COG3854	S	-	-	-	FALSE	Uncharacterized protein conserved in bacteria	1	0	0	0	FALSE	FALSE	TRUE	0	0	0	0
COG3858	R	-	-	-	FALSE	Predicted glycosyl hydrolase	1	0	0	0	FALSE	FALSE	TRUE	0	0	0	0
COG4091	E	-	-	-	FALSE	Predicted homoserine dehydrogenase	1	0	0	0	FALSE	FALSE	TRUE	0	0	0	0
COG4259	S	-	-	-	FALSE	Uncharacterized protein conserved in bacteria	1	0	0	0	FALSE	FALSE	TRUE	0	0	0	0
COG4268	V	-	-	-	FALSE	McrBC 5-methylcytosine restriction system component	1	0	0	0	FALSE	FALSE	TRUE	0	0	0	0
COG4280	S	-	-	-	FALSE	Predicted membrane protein	1	0	0	0	FALSE	FALSE	TRUE	0	0	0	0
COG4340	S	-	-	-	FALSE	Uncharacterized protein conserved in bacteria	1	0	0	0	FALSE	FALSE	TRUE	0	0	0	0
COG4422	S	-	-	-	FALSE	Bacteriophage protein gp37	1	0	0	0	FALSE	FALSE	TRUE	0	0	0	0
COG4447	R	-	-	-	FALSE	Uncharacterized protein related to plant photosystem II stability/assembly factor	1	0	0	0	FALSE	FALSE	TRUE	0	0	0	0
COG4454	P	-	-	-	FALSE	Uncharacterized copper-binding protein	1	0	0	0	FALSE	FALSE	TRUE	0	0	0	0
COG4627	S	-	-	-	FALSE	Uncharacterized protein conserved in bacteria	1	0	0	0	FALSE	FALSE	TRUE	0	0	0	0
COG4635	C	H	-	-	FALSE	Flavodoxin	1	0	0	0	FALSE	FALSE	TRUE	0	0	0	0
COG4637	R	-	-	-	FALSE	Predicted ATPase	1	0	0	0	FALSE	FALSE	TRUE	0	0	0	0
COG4653	R	-	-	-	FALSE	Predicted phage phi-C31 gp36 major capsid-like protein	1	0	0	0	FALSE	FALSE	TRUE	0	0	0	0
COG4870	O	-	-	-	FALSE	Cysteine protease	1	0	0	0	FALSE	FALSE	TRUE	0	0	0	0
COG4889	R	-	-	-	FALSE	Predicted helicase	1	0	0	0	FALSE	FALSE	TRUE	0	0	0	0
COG4913	S	-	-	-	FALSE	Uncharacterized protein conserved in bacteria	1	0	0	0	FALSE	FALSE	TRUE	0	0	0	0
COG4928	R	-	-	-	FALSE	Predicted P-loop ATPase	1	0	0	0	FALSE	FALSE	TRUE	0	0	0	0
COG4951	S	-	-	-	FALSE	Uncharacterized protein conserved in bacteria	1	0	0	0	FALSE	FALSE	TRUE	0	0	0	0
COG5057	D	T	-	-	TRUE	Phosphotyrosyl phosphatase activator	1	0	0	0	FALSE	FALSE	TRUE	1	0	0	0
COG5297	G	-	-	-	FALSE	Cellobiohydrolase A (1,4-beta-cellobiosidase A)	1	0	0	0	FALSE	FALSE	TRUE	0	0	0	0
COG5302	R	-	-	-	FALSE	Post-segregation antitoxin (ccd killing mechanism protein) encoded by the F plasmid	1	0	0	0	FALSE	FALSE	TRUE	0	0	0	0
COG5393	S	-	-	-	FALSE	Predicted membrane protein	1	0	0	0	FALSE	FALSE	TRUE	0	0	0	0
COG5466	S	-	-	-	FALSE	Predicted small metal-binding protein	1	0	0	0	FALSE	FALSE	TRUE	0	0	0	0
COG5513	S	-	-	-	FALSE	Predicted secreted protein	1	0	0	0	FALSE	FALSE	TRUE	0	0	0	0
COG0841	V	-	-	-	FALSE	Cation/multidrug efflux pump	1	0	1	0	FALSE	FALSE	FALSE	0	0	0	0
COG1352	N	T	-	-	FALSE	Methylase of chemotaxis methyl-accepting proteins	1	0	1	0	FALSE	FALSE	FALSE	0	0	0	0
COG1964	R	-	-	-	FALSE	Predicted Fe-S oxidoreductases	1	0	1	0	FALSE	FALSE	FALSE	0	0	0	0
COG1971	S	-	-	-	FALSE	Predicted membrane protein	1	0	1	0	FALSE	FALSE	FALSE	0	0	0	0
COG2865	K	-	-	-	FALSE	Predicted transcriptional regulator containing an HTH domain and an uncharacterized domain shared with the mammalian protein Schlafen	1	0	1	0	FALSE	FALSE	FALSE	0	0	0	0
COG2872	R	-	-	-	FALSE	Predicted metal-dependent hydrolases related to alanyl-tRNA synthetase HxxxH domain	1	0	1	0	FALSE	FALSE	FALSE	0	0	0	0
COG2949	S	-	-	-	FALSE	Uncharacterized membrane protein	1	0	1	0	FALSE	FALSE	FALSE	0	0	0	0
COG3442	R	-	-	-	FALSE	Predicted glutamine amidotransferase	1	0	1	0	FALSE	FALSE	FALSE	0	0	0	0
COG3918	S	-	-	-	FALSE	Predicted membrane protein	1	0	1	0	FALSE	FALSE	FALSE	0	0	0	0
COG4108	J	-	-	-	FALSE	Peptide chain release factor RF-3	1	0	1	0	FALSE	FALSE	FALSE	0	0	0	0
COG2323	S	-	-	-	FALSE	Predicted membrane protein	1	0	2	0	FALSE	FALSE	FALSE	0	0	0	0
COG2823	R	-	-	-	FALSE	Predicted periplasmic or secreted lipoprotein	1	0	2	0	FALSE	FALSE	FALSE	0	0	0	0
COG3569	L	-	-	-	FALSE	Topoisomerase IB	1	0	2	0	FALSE	FALSE	FALSE	0	0	0	0
COG3439	S	-	-	-	FALSE	Uncharacterized conserved protein	1	0	3	0	FALSE	FALSE	FALSE	0	0	0	0
COG3591	E	-	-	-	FALSE	V8-like Glu-specific endopeptidase	1	0	3	0	FALSE	FALSE	FALSE	0	0	0	0
COG3846	U	-	-	-	FALSE	Type IV secretory pathway, TrbL components	1	0	4	0	FALSE	FALSE	FALSE	0	0	0	0
COG0213	F	-	-	-	FALSE	Thymidine phosphorylase	1	0	0	1	FALSE	FALSE	FALSE	0	0	0	0
COG0326	O	-	-	-	FALSE	Molecular chaperone, HSP90 family	1	0	0	1	FALSE	FALSE	FALSE	0	0	0	0
COG0677	M	-	-	-	FALSE	UDP-N-acetyl-D-mannosaminuronate dehydrogenase	1	0	0	1	FALSE	FALSE	FALSE	0	0	0	0
COG1091	M	-	-	-	FALSE	dTDP-4-dehydrorhamnose reductase	1	0	0	1	FALSE	FALSE	FALSE	0	0	0	0
COG2236	R	-	-	-	FALSE	Predicted phosphoribosyltransferases	1	0	0	1	FALSE	FALSE	FALSE	0	0	0	0
COG3211	R	-	-	-	FALSE	Predicted phosphatase	1	0	0	1	FALSE	FALSE	FALSE	0	0	0	0
COG3694	R	-	-	-	FALSE	ABC-type uncharacterized transport system, permease component	1	0	0	1	FALSE	FALSE	FALSE	0	0	0	0
COG3727	L	-	-	-	FALSE	DNA G:T-mismatch repair endonuclease	1	0	0	1	FALSE	FALSE	FALSE	0	0	0	0
COG3857	L	-	-	-	FALSE	ATP-dependent nuclease, subunit B	1	0	0	1	FALSE	FALSE	FALSE	0	0	0	0
COG3860	S	-	-	-	FALSE	Uncharacterized protein conserved in bacteria	1	0	0	1	FALSE	FALSE	FALSE	0	0	0	0
COG3958	G	-	-	-	FALSE	Transketolase, C-terminal subunit	1	0	0	1	FALSE	FALSE	FALSE	0	0	0	0
COG4102	S	-	-	-	FALSE	Uncharacterized protein conserved in bacteria	1	0	0	1	FALSE	FALSE	FALSE	0	0	0	0
COG4552	R	-	-	-	FALSE	Predicted acetyltransferase involved in intracellular survival and related acetyltransferases	1	0	0	1	FALSE	FALSE	FALSE	0	0	0	0
COG4586	R	-	-	-	FALSE	ABC-type uncharacterized transport system, ATPase component	1	0	0	1	FALSE	FALSE	FALSE	0	0	0	0
COG5267	S	-	-	-	FALSE	Uncharacterized protein conserved in bacteria	1	0	0	1	FALSE	FALSE	FALSE	0	0	0	0
COG0033	G	-	-	-	FALSE	Phosphoglucomutase	1	0	1	1	FALSE	FALSE	FALSE	0	0	0	0
COG1055	P	-	-	-	FALSE	Na+/H+ antiporter NhaD and related arsenite permeases	1	0	1	1	FALSE	FALSE	FALSE	0	0	0	0
COG1209	M	-	-	-	FALSE	dTDP-glucose pyrophosphorylase	1	0	1	1	FALSE	FALSE	FALSE	0	0	0	0
COG1235	R	-	-	-	FALSE	Metal-dependent hydrolases of the beta-lactamase superfamily I	1	0	1	1	FALSE	FALSE	FALSE	0	0	0	0
COG1477	H	-	-	-	FALSE	Membrane-associated lipoprotein involved in thiamine biosynthesis	1	0	1	1	FALSE	FALSE	FALSE	0	0	0	0
COG1640	G	-	-	-	FALSE	4-alpha-glucanotransferase	1	0	1	1	FALSE	FALSE	FALSE	0	0	0	0
COG2264	J	-	-	-	FALSE	Ribosomal protein L11 methylase	1	0	1	1	FALSE	FALSE	FALSE	0	0	0	0
COG2268	S	-	-	-	FALSE	Uncharacterized protein conserved in bacteria	1	0	1	1	FALSE	FALSE	FALSE	0	0	0	0
COG2308	S	-	-	-	FALSE	Uncharacterized conserved protein	1	0	1	1	FALSE	FALSE	FALSE	0	0	0	0
COG2380	S	-	-	-	FALSE	Uncharacterized protein conserved in bacteria	1	0	1	1	FALSE	FALSE	FALSE	0	0	0	0
COG2907	R	-	-	-	FALSE	Predicted NAD/FAD-binding protein	1	0	1	1	FALSE	FALSE	FALSE	0	0	0	0
COG3158	P	-	-	-	FALSE	K+ transporter	1	0	1	1	FALSE	FALSE	FALSE	0	0	0	0
COG3496	S	-	-	-	FALSE	Uncharacterized conserved protein	1	0	1	1	FALSE	FALSE	FALSE	0	0	0	0
COG3511	M	-	-	-	FALSE	Phospholipase C	1	0	1	1	FALSE	FALSE	FALSE	0	0	0	0
COG3558	S	-	-	-	FALSE	Uncharacterized protein conserved in bacteria	1	0	1	1	FALSE	FALSE	FALSE	0	0	0	0
COG3752	S	-	-	-	FALSE	Predicted membrane protein	1	0	1	1	FALSE	FALSE	FALSE	0	0	0	0
COG4762	S	-	-	-	FALSE	Uncharacterized protein conserved in bacteria	1	0	1	1	FALSE	FALSE	FALSE	0	0	0	0
COG5424	H	-	-	-	FALSE	Pyrroloquinoline quinone (Coenzyme PQQ) biosynthesis protein C	1	0	1	1	FALSE	FALSE	FALSE	0	0	0	0
COG1088	M	-	-	-	FALSE	dTDP-D-glucose 4,6-dehydratase	1	0	2	1	FALSE	FALSE	FALSE	0	0	0	0
COG2274	V	-	-	-	FALSE	ABC-type bacteriocin/lantibiotic exporters, contain an N-terminal double-glycine peptidase domain	1	0	2	1	FALSE	FALSE	FALSE	0	0	0	0
COG4705	S	-	-	-	FALSE	Uncharacterized membrane-anchored protein conserved in bacteria	1	0	2	1	FALSE	FALSE	FALSE	0	0	0	0
COG4993	G	-	-	-	FALSE	Glucose dehydrogenase	1	0	2	1	FALSE	FALSE	FALSE	0	0	0	0
COG5662	K	-	-	-	FALSE	Predicted transmembrane transcriptional regulator (anti-sigma factor)	1	0	3	1	FALSE	FALSE	FALSE	0	0	0	0
COG0246	G	-	-	-	FALSE	Mannitol-1-phosphate/altronate dehydrogenases	1	0	0	2	FALSE	FALSE	FALSE	0	0	0	0
COG0864	K	-	-	-	FALSE	Predicted transcriptional regulators containing the CopG/Arc/MetJ DNA-binding domain and a metal-binding domain	1	0	0	2	FALSE	FALSE	FALSE	0	0	0	0
COG1287	R	-	-	-	FALSE	Uncharacterized membrane protein, required for N-linked glycosylation	1	0	0	2	FALSE	FALSE	FALSE	0	0	0	0
COG3340	E	-	-	-	FALSE	Peptidase E	1	0	0	2	FALSE	FALSE	FALSE	0	0	0	0
COG5651	N	-	-	-	FALSE	PPE-repeat proteins	1	0	0	2	FALSE	FALSE	FALSE	0	0	0	0
COG0622	R	-	-	-	FALSE	Predicted phosphoesterase	1	0	1	2	FALSE	FALSE	FALSE	0	0	0	0
COG0831	E	-	-	-	FALSE	Urea amidohydrolase (urease) gamma subunit	1	0	1	2	FALSE	FALSE	FALSE	0	0	0	0
COG1266	R	-	-	-	FALSE	Predicted metal-dependent membrane protease	1	0	1	2	FALSE	FALSE	FALSE	0	0	0	0
COG1813	K	-	-	-	FALSE	Predicted transcription factor, homolog of eukaryotic MBF1	1	0	1	2	FALSE	FALSE	FALSE	0	0	0	0
COG1289	S	-	-	-	FALSE	Predicted membrane protein	1	0	3	2	FALSE	FALSE	FALSE	0	0	0	0
COG1773	C	-	-	-	FALSE	Rubredoxin	1	0	0	3	FALSE	FALSE	FALSE	0	0	0	0
COG1896	R	-	-	-	FALSE	Predicted hydrolases of HD superfamily	1	0	0	3	FALSE	FALSE	FALSE	0	0	0	0
COG0208	F	-	-	-	FALSE	Ribonucleotide reductase, beta subunit	1	0	1	3	FALSE	FALSE	FALSE	0	0	0	0
COG2071	R	-	-	-	FALSE	Predicted glutamine amidotransferases	1	0	1	3	FALSE	FALSE	FALSE	0	0	0	0
COG3145	L	-	-	-	FALSE	Alkylated DNA repair protein	1	0	1	3	FALSE	FALSE	FALSE	0	0	0	0
COG3239	I	-	-	-	FALSE	Fatty acid desaturase	1	0	1	3	FALSE	FALSE	FALSE	0	0	0	0
COG0627	R	-	-	-	FALSE	Predicted esterase	1	0	2	3	FALSE	FALSE	FALSE	0	0	0	0
COG2365	T	-	-	-	FALSE	Protein tyrosine/serine phosphatase	1	0	3	3	FALSE	FALSE	FALSE	0	0	0	0
COG3208	Q	-	-	-	FALSE	Predicted thioesterase involved in non-ribosomal peptide biosynthesis	1	0	0	4	FALSE	FALSE	FALSE	0	0	0	0
COG4907	S	-	-	-	FALSE	Predicted membrane protein	1	0	6	4	FALSE	FALSE	FALSE	0	0	0	0
COG3315	Q	-	-	-	FALSE	O-Methyltransferase involved in polyketide biosynthesis	1	0	0	5	FALSE	FALSE	FALSE	0	0	0	0
COG1566	V	-	-	-	FALSE	Multidrug resistance efflux pump	1	0	0	10	FALSE	FALSE	FALSE	0	0	0	0
COG0582	L	-	-	-	FALSE	Integrase	1	1	0	0	FALSE	FALSE	FALSE	0	0	0	0
COG0847	L	-	-	-	FALSE	DNA polymerase III, epsilon subunit and related 3'-5' exonucleases	1	1	0	0	FALSE	FALSE	FALSE	0	0	0	0
COG1014	C	-	-	-	FALSE	Pyruvate:ferredoxin oxidoreductase and related 2-oxoacid:ferredoxin oxidoreductases, gamma subunit	1	1	0	0	FALSE	FALSE	FALSE	0	0	0	0
COG1343	L	-	-	-	FALSE	Uncharacterized protein predicted to be involved in DNA repair	1	1	0	0	FALSE	FALSE	FALSE	0	0	0	0
COG1350	R	-	-	-	FALSE	Predicted alternative tryptophan synthase beta-subunit (paralog of TrpB)	1	1	0	0	FALSE	FALSE	FALSE	0	0	0	0
COG1468	L	-	-	-	FALSE	RecB family exonuclease	1	1	0	0	FALSE	FALSE	FALSE	0	0	0	0
COG1743	L	-	-	-	FALSE	Adenine-specific DNA methylase containing a Zn-ribbon	1	1	0	0	FALSE	FALSE	FALSE	0	0	0	0
COG2020	O	-	-	-	FALSE	Putative protein-S-isoprenylcysteine methyltransferase	1	1	0	0	FALSE	FALSE	FALSE	0	0	0	0
COG3093	R	-	-	-	FALSE	Plasmid maintenance system antidote protein	1	1	0	0	FALSE	FALSE	FALSE	0	0	0	0
COG3649	L	-	-	-	FALSE	Uncharacterized protein predicted to be involved in DNA repair	1	1	0	0	FALSE	FALSE	FALSE	0	0	0	0
COG4398	S	-	-	-	FALSE	Uncharacterized protein conserved in bacteria	1	1	0	0	FALSE	FALSE	FALSE	0	0	0	0
COG4768	R	-	-	-	FALSE	Uncharacterized protein containing a divergent version of the methyl-accepting chemotaxis-like domain	1	1	0	0	FALSE	FALSE	FALSE	0	0	0	0
COG5184	D	Z	-	-	TRUE	Alpha-tubulin suppressor and related RCC1 domain-containing proteins	1	1	0	0	FALSE	FALSE	FALSE	1	1	0	0
COG5395	S	-	-	-	FALSE	Predicted membrane protein	1	1	0	0	FALSE	FALSE	FALSE	0	0	0	0
COG5433	L	-	-	-	FALSE	Transposase	1	1	0	0	FALSE	FALSE	FALSE	0	0	0	0
COG0158	G	-	-	-	FALSE	Fructose-1,6-bisphosphatase	1	1	1	0	FALSE	FALSE	FALSE	0	0	0	0
COG0219	J	-	-	-	FALSE	Predicted rRNA methylase (SpoU class)	1	1	1	0	FALSE	FALSE	FALSE	0	0	0	0
COG0339	E	-	-	-	FALSE	Zn-dependent oligopeptidases	1	1	1	0	FALSE	FALSE	FALSE	0	0	0	0
COG0362	G	-	-	-	FALSE	6-phosphogluconate dehydrogenase	1	1	1	0	FALSE	FALSE	FALSE	0	0	0	0
COG0538	C	-	-	-	FALSE	Isocitrate dehydrogenases	1	1	1	0	FALSE	FALSE	FALSE	0	0	0	0
COG0809	J	-	-	-	FALSE	S-adenosylmethionine:tRNA-ribosyltransferase-isomerase (queuine synthetase)	1	1	1	0	FALSE	FALSE	FALSE	0	0	0	0
COG1074	L	-	-	-	FALSE	ATP-dependent exoDNAse (exonuclease V) beta subunit (contains helicase and exonuclease domains)	1	1	1	0	FALSE	FALSE	FALSE	0	0	0	0
COG1254	C	-	-	-	FALSE	Acylphosphatases	1	1	1	0	FALSE	FALSE	FALSE	0	0	0	0
COG1330	L	-	-	-	FALSE	Exonuclease V gamma subunit	1	1	1	0	FALSE	FALSE	FALSE	0	0	0	0
COG1362	E	-	-	-	FALSE	Aspartyl aminopeptidase	1	1	1	0	FALSE	FALSE	FALSE	0	0	0	0
COG1657	I	-	-	-	FALSE	Squalene cyclase	1	1	1	0	FALSE	FALSE	FALSE	0	0	0	0
COG1668	C	P	-	-	FALSE	ABC-type Na+ efflux pump, permease component	1	1	1	0	FALSE	FALSE	FALSE	0	0	0	0
COG1895	S	-	-	-	FALSE	Uncharacterized conserved protein related to C-terminal domain of eukaryotic chaperone, SACSIN	1	1	1	0	FALSE	FALSE	FALSE	0	0	0	0
COG2091	H	-	-	-	FALSE	Phosphopantetheinyl transferase	1	1	1	0	FALSE	FALSE	FALSE	0	0	0	0
COG2116	P	-	-	-	FALSE	Formate/nitrite family of transporters	1	1	1	0	FALSE	FALSE	FALSE	0	0	0	0
COG2501	S	-	-	-	FALSE	Uncharacterized conserved protein	1	1	1	0	FALSE	FALSE	FALSE	0	0	0	0
COG2885	M	-	-	-	FALSE	Outer membrane protein and related peptidoglycan-associated (lipo)proteins	1	1	1	0	FALSE	FALSE	FALSE	0	0	0	0
COG2912	S	-	-	-	FALSE	Uncharacterized conserved protein	1	1	1	0	FALSE	FALSE	FALSE	0	0	0	0
COG3542	S	-	-	-	FALSE	Uncharacterized conserved protein	1	1	1	0	FALSE	FALSE	FALSE	0	0	0	0
COG3573	R	-	-	-	FALSE	Predicted oxidoreductase	1	1	1	0	FALSE	FALSE	FALSE	0	0	0	0
COG3654	R	-	-	-	FALSE	Prophage maintenance system killer protein	1	1	1	0	FALSE	FALSE	FALSE	0	0	0	0
COG3689	S	-	-	-	FALSE	Predicted membrane protein	1	1	1	0	FALSE	FALSE	FALSE	0	0	0	0
COG3885	S	-	-	-	FALSE	Uncharacterized conserved protein	1	1	1	0	FALSE	FALSE	FALSE	0	0	0	0
COG3954	C	-	-	-	FALSE	Phosphoribulokinase	1	1	1	0	FALSE	FALSE	FALSE	0	0	0	0
COG4451	C	-	-	-	FALSE	Ribulose bisphosphate carboxylase small subunit	1	1	1	0	FALSE	FALSE	FALSE	0	0	0	0
COG4689	Q	-	-	-	FALSE	Acetoacetate decarboxylase	1	1	1	0	FALSE	FALSE	FALSE	0	0	0	0
COG4833	G	-	-	-	FALSE	Predicted glycosyl hydrolase	1	1	1	0	FALSE	FALSE	FALSE	0	0	0	0
COG1077	D	-	-	-	TRUE	Actin-like ATPase involved in cell morphogenesis	1	1	2	0	FALSE	FALSE	FALSE	1	1	2	0
COG2200	T	-	-	-	FALSE	FOG: EAL domain	1	1	2	0	FALSE	FALSE	FALSE	0	0	0	0
COG1584	S	-	-	-	FALSE	Predicted membrane protein	1	1	6	0	FALSE	FALSE	FALSE	0	0	0	0
COG1513	P	-	-	-	FALSE	Cyanate lyase	1	1	0	1	FALSE	FALSE	FALSE	0	0	0	0
COG1547	S	-	-	-	FALSE	Uncharacterized conserved protein	1	1	0	1	FALSE	FALSE	FALSE	0	0	0	0
COG1661	R	-	-	-	FALSE	Predicted DNA-binding protein with PD1-like DNA-binding motif	1	1	0	1	FALSE	FALSE	FALSE	0	0	0	0
COG1669	R	-	-	-	FALSE	Predicted nucleotidyltransferases	1	1	0	1	FALSE	FALSE	FALSE	0	0	0	0
COG1704	S	-	-	-	FALSE	Uncharacterized conserved protein	1	1	0	1	FALSE	FALSE	FALSE	0	0	0	0
COG1808	S	-	-	-	FALSE	Predicted membrane protein	1	1	0	1	FALSE	FALSE	FALSE	0	0	0	0
COG2445	S	-	-	-	FALSE	Uncharacterized conserved protein	1	1	0	1	FALSE	FALSE	FALSE	0	0	0	0
COG2843	M	-	-	-	FALSE	Putative enzyme of poly-gamma-glutamate biosynthesis (capsule formation)	1	1	0	1	FALSE	FALSE	FALSE	0	0	0	0
COG4587	R	-	-	-	FALSE	ABC-type uncharacterized transport system, permease component	1	1	0	1	FALSE	FALSE	FALSE	0	0	0	0
COG0002	E	-	-	-	FALSE	Acetylglutamate semialdehyde dehydrogenase	1	1	1	1	FALSE	FALSE	FALSE	0	0	0	0
COG0005	F	-	-	-	FALSE	Purine nucleoside phosphorylase	1	1	1	1	FALSE	FALSE	FALSE	0	0	0	0
COG0011	S	-	-	-	FALSE	Uncharacterized conserved protein	1	1	1	1	FALSE	FALSE	FALSE	0	0	0	0
COG0012	J	-	-	-	FALSE	Predicted GTPase, probable translation factor	1	1	1	1	FALSE	FALSE	FALSE	0	0	0	0
COG0016	J	-	-	-	FALSE	Phenylalanyl-tRNA synthetase alpha subunit	1	1	1	1	FALSE	FALSE	FALSE	0	0	0	0
COG0026	F	-	-	-	FALSE	Phosphoribosylaminoimidazole carboxylase (NCAIR synthetase)	1	1	1	1	FALSE	FALSE	FALSE	0	0	0	0
COG0029	H	-	-	-	FALSE	Aspartate oxidase	1	1	1	1	FALSE	FALSE	FALSE	0	0	0	0
COG0035	F	-	-	-	FALSE	Uracil phosphoribosyltransferase	1	1	1	1	FALSE	FALSE	FALSE	0	0	0	0
COG0037	D	-	-	-	TRUE	Predicted ATPase of the PP-loop superfamily implicated in cell cycle control	1	1	1	1	FALSE	FALSE	FALSE	1	1	1	1
COG0040	E	-	-	-	FALSE	ATP phosphoribosyltransferase	1	1	1	1	FALSE	FALSE	FALSE	0	0	0	0
COG0041	F	-	-	-	FALSE	Phosphoribosylcarboxyaminoimidazole (NCAIR) mutase	1	1	1	1	FALSE	FALSE	FALSE	0	0	0	0
COG0042	J	-	-	-	FALSE	tRNA-dihydrouridine synthase	1	1	1	1	FALSE	FALSE	FALSE	0	0	0	0
COG0046	F	-	-	-	FALSE	Phosphoribosylformylglycinamidine (FGAM) synthase, synthetase domain	1	1	1	1	FALSE	FALSE	FALSE	0	0	0	0
COG0047	F	-	-	-	FALSE	Phosphoribosylformylglycinamidine (FGAM) synthase, glutamine amidotransferase domain	1	1	1	1	FALSE	FALSE	FALSE	0	0	0	0
COG0048	J	-	-	-	FALSE	Ribosomal protein S12	1	1	1	1	FALSE	FALSE	FALSE	0	0	0	0
COG0049	J	-	-	-	FALSE	Ribosomal protein S7	1	1	1	1	FALSE	FALSE	FALSE	0	0	0	0
COG0050	J	-	-	-	FALSE	GTPases - translation elongation factors	1	1	1	1	FALSE	FALSE	FALSE	0	0	0	0
COG0051	J	-	-	-	FALSE	Ribosomal protein S10	1	1	1	1	FALSE	FALSE	FALSE	0	0	0	0
COG0052	J	-	-	-	FALSE	Ribosomal protein S2	1	1	1	1	FALSE	FALSE	FALSE	0	0	0	0
COG0054	H	-	-	-	FALSE	Riboflavin synthase beta-chain	1	1	1	1	FALSE	FALSE	FALSE	0	0	0	0
COG0055	C	-	-	-	FALSE	F0F1-type ATP synthase, beta subunit	1	1	1	1	FALSE	FALSE	FALSE	0	0	0	0
COG0056	C	-	-	-	FALSE	F0F1-type ATP synthase, alpha subunit	1	1	1	1	FALSE	FALSE	FALSE	0	0	0	0
COG0058	G	-	-	-	FALSE	Glucan phosphorylase	1	1	1	1	FALSE	FALSE	FALSE	0	0	0	0
COG0060	J	-	-	-	FALSE	Isoleucyl-tRNA synthetase	1	1	1	1	FALSE	FALSE	FALSE	0	0	0	0
COG0064	J	-	-	-	FALSE	Asp-tRNAAsn/Glu-tRNAGln amidotransferase B subunit (PET112 homolog)	1	1	1	1	FALSE	FALSE	FALSE	0	0	0	0
COG0068	O	-	-	-	FALSE	Hydrogenase maturation factor	1	1	1	1	FALSE	FALSE	FALSE	0	0	0	0
COG0072	J	-	-	-	FALSE	Phenylalanyl-tRNA synthetase beta subunit	1	1	1	1	FALSE	FALSE	FALSE	0	0	0	0
COG0077	E	-	-	-	FALSE	Prephenate dehydratase	1	1	1	1	FALSE	FALSE	FALSE	0	0	0	0
COG0080	J	-	-	-	FALSE	Ribosomal protein L11	1	1	1	1	FALSE	FALSE	FALSE	0	0	0	0
COG0081	J	-	-	-	FALSE	Ribosomal protein L1	1	1	1	1	FALSE	FALSE	FALSE	0	0	0	0
COG0082	E	-	-	-	FALSE	Chorismate synthase	1	1	1	1	FALSE	FALSE	FALSE	0	0	0	0
COG0083	E	-	-	-	FALSE	Homoserine kinase	1	1	1	1	FALSE	FALSE	FALSE	0	0	0	0
COG0084	L	-	-	-	FALSE	Mg-dependent DNase	1	1	1	1	FALSE	FALSE	FALSE	0	0	0	0
COG0085	K	-	-	-	FALSE	DNA-directed RNA polymerase, beta subunit/140 kD subunit	1	1	1	1	FALSE	FALSE	FALSE	0	0	0	0
COG0086	K	-	-	-	FALSE	DNA-directed RNA polymerase, beta' subunit/160 kD subunit	1	1	1	1	FALSE	FALSE	FALSE	0	0	0	0
COG0087	J	-	-	-	FALSE	Ribosomal protein L3	1	1	1	1	FALSE	FALSE	FALSE	0	0	0	0
COG0088	J	-	-	-	FALSE	Ribosomal protein L4	1	1	1	1	FALSE	FALSE	FALSE	0	0	0	0
COG0089	J	-	-	-	FALSE	Ribosomal protein L23	1	1	1	1	FALSE	FALSE	FALSE	0	0	0	0
COG0090	J	-	-	-	FALSE	Ribosomal protein L2	1	1	1	1	FALSE	FALSE	FALSE	0	0	0	0
COG0092	J	-	-	-	FALSE	Ribosomal protein S3	1	1	1	1	FALSE	FALSE	FALSE	0	0	0	0
COG0093	J	-	-	-	FALSE	Ribosomal protein L14	1	1	1	1	FALSE	FALSE	FALSE	0	0	0	0
COG0094	J	-	-	-	FALSE	Ribosomal protein L5	1	1	1	1	FALSE	FALSE	FALSE	0	0	0	0
COG0096	J	-	-	-	FALSE	Ribosomal protein S8	1	1	1	1	FALSE	FALSE	FALSE	0	0	0	0
COG0097	J	-	-	-	FALSE	Ribosomal protein L6P/L9E	1	1	1	1	FALSE	FALSE	FALSE	0	0	0	0
COG0098	J	-	-	-	FALSE	Ribosomal protein S5	1	1	1	1	FALSE	FALSE	FALSE	0	0	0	0
COG0099	J	-	-	-	FALSE	Ribosomal protein S13	1	1	1	1	FALSE	FALSE	FALSE	0	0	0	0
COG0100	J	-	-	-	FALSE	Ribosomal protein S11	1	1	1	1	FALSE	FALSE	FALSE	0	0	0	0
COG0102	J	-	-	-	FALSE	Ribosomal protein L13	1	1	1	1	FALSE	FALSE	FALSE	0	0	0	0
COG0103	J	-	-	-	FALSE	Ribosomal protein S9	1	1	1	1	FALSE	FALSE	FALSE	0	0	0	0
COG0104	F	-	-	-	FALSE	Adenylosuccinate synthase	1	1	1	1	FALSE	FALSE	FALSE	0	0	0	0
COG0105	F	-	-	-	FALSE	Nucleoside diphosphate kinase	1	1	1	1	FALSE	FALSE	FALSE	0	0	0	0
COG0106	E	-	-	-	FALSE	Phosphoribosylformimino-5-aminoimidazole carboxamide ribonucleotide (ProFAR) isomerase	1	1	1	1	FALSE	FALSE	FALSE	0	0	0	0
COG0107	E	-	-	-	FALSE	Imidazoleglycerol-phosphate synthase	1	1	1	1	FALSE	FALSE	FALSE	0	0	0	0
COG0109	O	-	-	-	FALSE	Polyprenyltransferase (cytochrome oxidase assembly factor)	1	1	1	1	FALSE	FALSE	FALSE	0	0	0	0
COG0113	H	-	-	-	FALSE	Delta-aminolevulinic acid dehydratase	1	1	1	1	FALSE	FALSE	FALSE	0	0	0	0
COG0114	C	-	-	-	FALSE	Fumarase	1	1	1	1	FALSE	FALSE	FALSE	0	0	0	0
COG0117	H	-	-	-	FALSE	Pyrimidine deaminase	1	1	1	1	FALSE	FALSE	FALSE	0	0	0	0
COG0118	E	-	-	-	FALSE	Glutamine amidotransferase	1	1	1	1	FALSE	FALSE	FALSE	0	0	0	0
COG0123	B	Q	-	-	FALSE	Deacetylases, including yeast histone deacetylase and acetoin utilization protein	1	1	1	1	FALSE	FALSE	FALSE	0	0	0	0
COG0127	F	-	-	-	FALSE	Xanthosine triphosphate pyrophosphatase	1	1	1	1	FALSE	FALSE	FALSE	0	0	0	0
COG0128	E	-	-	-	FALSE	5-enolpyruvylshikimate-3-phosphate synthase	1	1	1	1	FALSE	FALSE	FALSE	0	0	0	0
COG0130	J	-	-	-	FALSE	Pseudouridine synthase	1	1	1	1	FALSE	FALSE	FALSE	0	0	0	0
COG0131	E	-	-	-	FALSE	Imidazoleglycerol-phosphate dehydratase	1	1	1	1	FALSE	FALSE	FALSE	0	0	0	0
COG0132	H	-	-	-	FALSE	Dethiobiotin synthetase	1	1	1	1	FALSE	FALSE	FALSE	0	0	0	0
COG0136	E	-	-	-	FALSE	Aspartate-semialdehyde dehydrogenase	1	1	1	1	FALSE	FALSE	FALSE	0	0	0	0
COG0137	E	-	-	-	FALSE	Argininosuccinate synthase	1	1	1	1	FALSE	FALSE	FALSE	0	0	0	0
COG0139	E	-	-	-	FALSE	Phosphoribosyl-AMP cyclohydrolase	1	1	1	1	FALSE	FALSE	FALSE	0	0	0	0
COG0140	E	-	-	-	FALSE	Phosphoribosyl-ATP pyrophosphohydrolase	1	1	1	1	FALSE	FALSE	FALSE	0	0	0	0
COG0141	E	-	-	-	FALSE	Histidinol dehydrogenase	1	1	1	1	FALSE	FALSE	FALSE	0	0	0	0
COG0143	J	-	-	-	FALSE	Methionyl-tRNA synthetase	1	1	1	1	FALSE	FALSE	FALSE	0	0	0	0
COG0144	J	-	-	-	FALSE	tRNA and rRNA cytosine-C5-methylases	1	1	1	1	FALSE	FALSE	FALSE	0	0	0	0
COG0149	G	-	-	-	FALSE	Triosephosphate isomerase	1	1	1	1	FALSE	FALSE	FALSE	0	0	0	0
COG0150	F	-	-	-	FALSE	Phosphoribosylaminoimidazole (AIR) synthetase	1	1	1	1	FALSE	FALSE	FALSE	0	0	0	0
COG0151	F	-	-	-	FALSE	Phosphoribosylamine-glycine ligase	1	1	1	1	FALSE	FALSE	FALSE	0	0	0	0
COG0156	H	-	-	-	FALSE	7-keto-8-aminopelargonate synthetase and related enzymes	1	1	1	1	FALSE	FALSE	FALSE	0	0	0	0
COG0162	J	-	-	-	FALSE	Tyrosyl-tRNA synthetase	1	1	1	1	FALSE	FALSE	FALSE	0	0	0	0
COG0164	L	-	-	-	FALSE	Ribonuclease HII	1	1	1	1	FALSE	FALSE	FALSE	0	0	0	0
COG0167	F	-	-	-	FALSE	Dihydroorotate dehydrogenase	1	1	1	1	FALSE	FALSE	FALSE	0	0	0	0
COG0172	J	-	-	-	FALSE	Seryl-tRNA synthetase	1	1	1	1	FALSE	FALSE	FALSE	0	0	0	0
COG0173	J	-	-	-	FALSE	Aspartyl-tRNA synthetase	1	1	1	1	FALSE	FALSE	FALSE	0	0	0	0
COG0182	J	-	-	-	FALSE	Predicted translation initiation factor 2B subunit, eIF-2B alpha/beta/delta family	1	1	1	1	FALSE	FALSE	FALSE	0	0	0	0
COG0184	J	-	-	-	FALSE	Ribosomal protein S15P/S13E	1	1	1	1	FALSE	FALSE	FALSE	0	0	0	0
COG0185	J	-	-	-	FALSE	Ribosomal protein S19	1	1	1	1	FALSE	FALSE	FALSE	0	0	0	0
COG0186	J	-	-	-	FALSE	Ribosomal protein S17	1	1	1	1	FALSE	FALSE	FALSE	0	0	0	0
COG0187	L	-	-	-	FALSE	Type IIA topoisomerase (DNA gyrase/topo II, topoisomerase IV), B subunit	1	1	1	1	FALSE	FALSE	FALSE	0	0	0	0
COG0188	L	-	-	-	FALSE	Type IIA topoisomerase (DNA gyrase/topo II, topoisomerase IV), A subunit	1	1	1	1	FALSE	FALSE	FALSE	0	0	0	0
COG0193	J	-	-	-	FALSE	Peptidyl-tRNA hydrolase	1	1	1	1	FALSE	FALSE	FALSE	0	0	0	0
COG0195	K	-	-	-	FALSE	Transcription elongation factor	1	1	1	1	FALSE	FALSE	FALSE	0	0	0	0
COG0197	J	-	-	-	FALSE	Ribosomal protein L16/L10E	1	1	1	1	FALSE	FALSE	FALSE	0	0	0	0
COG0198	J	-	-	-	FALSE	Ribosomal protein L24	1	1	1	1	FALSE	FALSE	FALSE	0	0	0	0
COG0200	J	-	-	-	FALSE	Ribosomal protein L15	1	1	1	1	FALSE	FALSE	FALSE	0	0	0	0
COG0202	K	-	-	-	FALSE	DNA-directed RNA polymerase, alpha subunit/40 kD subunit	1	1	1	1	FALSE	FALSE	FALSE	0	0	0	0
COG0206	D	-	-	-	TRUE	Cell division GTPase	1	1	1	1	FALSE	FALSE	FALSE	1	1	1	1
COG0211	J	-	-	-	FALSE	Ribosomal protein L27	1	1	1	1	FALSE	FALSE	FALSE	0	0	0	0
COG0216	J	-	-	-	FALSE	Protein chain release factor A	1	1	1	1	FALSE	FALSE	FALSE	0	0	0	0
COG0217	S	-	-	-	FALSE	Uncharacterized conserved protein	1	1	1	1	FALSE	FALSE	FALSE	0	0	0	0
COG0220	R	-	-	-	FALSE	Predicted S-adenosylmethionine-dependent methyltransferase	1	1	1	1	FALSE	FALSE	FALSE	0	0	0	0
COG0222	J	-	-	-	FALSE	Ribosomal protein L7/L12	1	1	1	1	FALSE	FALSE	FALSE	0	0	0	0
COG0224	C	-	-	-	FALSE	F0F1-type ATP synthase, gamma subunit	1	1	1	1	FALSE	FALSE	FALSE	0	0	0	0
COG0226	P	-	-	-	FALSE	ABC-type phosphate transport system, periplasmic component	1	1	1	1	FALSE	FALSE	FALSE	0	0	0	0
COG0228	J	-	-	-	FALSE	Ribosomal protein S16	1	1	1	1	FALSE	FALSE	FALSE	0	0	0	0
COG0229	O	-	-	-	FALSE	Conserved domain frequently associated with peptide methionine sulfoxide reductase	1	1	1	1	FALSE	FALSE	FALSE	0	0	0	0
COG0231	J	-	-	-	FALSE	Translation elongation factor P (EF-P)/translation initiation factor 5A (eIF-5A)	1	1	1	1	FALSE	FALSE	FALSE	0	0	0	0
COG0232	F	-	-	-	FALSE	dGTP triphosphohydrolase	1	1	1	1	FALSE	FALSE	FALSE	0	0	0	0
COG0233	J	-	-	-	FALSE	Ribosome recycling factor	1	1	1	1	FALSE	FALSE	FALSE	0	0	0	0
COG0244	J	-	-	-	FALSE	Ribosomal protein L10	1	1	1	1	FALSE	FALSE	FALSE	0	0	0	0
COG0245	I	-	-	-	FALSE	2C-methyl-D-erythritol 2,4-cyclodiphosphate synthase	1	1	1	1	FALSE	FALSE	FALSE	0	0	0	0
COG0250	K	-	-	-	FALSE	Transcription antiterminator	1	1	1	1	FALSE	FALSE	FALSE	0	0	0	0
COG0255	J	-	-	-	FALSE	Ribosomal protein L29	1	1	1	1	FALSE	FALSE	FALSE	0	0	0	0
COG0256	J	-	-	-	FALSE	Ribosomal protein L18	1	1	1	1	FALSE	FALSE	FALSE	0	0	0	0
COG0257	J	-	-	-	FALSE	Ribosomal protein L36	1	1	1	1	FALSE	FALSE	FALSE	0	0	0	0
COG0261	J	-	-	-	FALSE	Ribosomal protein L21	1	1	1	1	FALSE	FALSE	FALSE	0	0	0	0
COG0263	E	-	-	-	FALSE	Glutamate 5-kinase	1	1	1	1	FALSE	FALSE	FALSE	0	0	0	0
COG0264	J	-	-	-	FALSE	Translation elongation factor Ts	1	1	1	1	FALSE	FALSE	FALSE	0	0	0	0
COG0268	J	-	-	-	FALSE	Ribosomal protein S20	1	1	1	1	FALSE	FALSE	FALSE	0	0	0	0
COG0272	L	-	-	-	FALSE	NAD-dependent DNA ligase (contains BRCT domain type II)	1	1	1	1	FALSE	FALSE	FALSE	0	0	0	0
COG0275	M	-	-	-	FALSE	Predicted S-adenosylmethionine-dependent methyltransferase involved in cell envelope biogenesis	1	1	1	1	FALSE	FALSE	FALSE	0	0	0	0
COG0276	H	-	-	-	FALSE	Protoheme ferro-lyase (ferrochelatase)	1	1	1	1	FALSE	FALSE	FALSE	0	0	0	0
COG0283	F	-	-	-	FALSE	Cytidylate kinase	1	1	1	1	FALSE	FALSE	FALSE	0	0	0	0
COG0284	F	-	-	-	FALSE	Orotidine-5'-phosphate decarboxylase	1	1	1	1	FALSE	FALSE	FALSE	0	0	0	0
COG0285	H	-	-	-	FALSE	Folylpolyglutamate synthase	1	1	1	1	FALSE	FALSE	FALSE	0	0	0	0
COG0290	J	-	-	-	FALSE	Translation initiation factor 3 (IF-3)	1	1	1	1	FALSE	FALSE	FALSE	0	0	0	0
COG0291	J	-	-	-	FALSE	Ribosomal protein L35	1	1	1	1	FALSE	FALSE	FALSE	0	0	0	0
COG0292	J	-	-	-	FALSE	Ribosomal protein L20	1	1	1	1	FALSE	FALSE	FALSE	0	0	0	0
COG0299	F	-	-	-	FALSE	Folate-dependent phosphoribosylglycinamide formyltransferase PurN	1	1	1	1	FALSE	FALSE	FALSE	0	0	0	0
COG0307	H	-	-	-	FALSE	Riboflavin synthase alpha chain	1	1	1	1	FALSE	FALSE	FALSE	0	0	0	0
COG0311	H	-	-	-	FALSE	Predicted glutamine amidotransferase involved in pyridoxine biosynthesis	1	1	1	1	FALSE	FALSE	FALSE	0	0	0	0
COG0313	R	-	-	-	FALSE	Predicted methyltransferases	1	1	1	1	FALSE	FALSE	FALSE	0	0	0	0
COG0314	H	-	-	-	FALSE	Molybdopterin converting factor, large subunit	1	1	1	1	FALSE	FALSE	FALSE	0	0	0	0
COG0315	H	-	-	-	FALSE	Molybdenum cofactor biosynthesis enzyme	1	1	1	1	FALSE	FALSE	FALSE	0	0	0	0
COG0319	R	-	-	-	FALSE	Predicted metal-dependent hydrolase	1	1	1	1	FALSE	FALSE	FALSE	0	0	0	0
COG0320	H	-	-	-	FALSE	Lipoate synthase	1	1	1	1	FALSE	FALSE	FALSE	0	0	0	0
COG0321	H	-	-	-	FALSE	Lipoate-protein ligase B	1	1	1	1	FALSE	FALSE	FALSE	0	0	0	0
COG0324	J	-	-	-	FALSE	tRNA delta(2)-isopentenylpyrophosphate transferase	1	1	1	1	FALSE	FALSE	FALSE	0	0	0	0
COG0325	R	-	-	-	FALSE	Predicted enzyme with a TIM-barrel fold	1	1	1	1	FALSE	FALSE	FALSE	0	0	0	0
COG0331	I	-	-	-	FALSE	(acyl-carrier-protein) S-malonyltransferase	1	1	1	1	FALSE	FALSE	FALSE	0	0	0	0
COG0335	J	-	-	-	FALSE	Ribosomal protein L19	1	1	1	1	FALSE	FALSE	FALSE	0	0	0	0
COG0336	J	-	-	-	FALSE	tRNA-(guanine-N1)-methyltransferase	1	1	1	1	FALSE	FALSE	FALSE	0	0	0	0
COG0337	E	-	-	-	FALSE	3-dehydroquinate synthetase	1	1	1	1	FALSE	FALSE	FALSE	0	0	0	0
COG0340	H	-	-	-	FALSE	Biotin-(acetyl-CoA carboxylase) ligase	1	1	1	1	FALSE	FALSE	FALSE	0	0	0	0
COG0341	U	-	-	-	FALSE	Preprotein translocase subunit SecF	1	1	1	1	FALSE	FALSE	FALSE	0	0	0	0
COG0345	E	-	-	-	FALSE	Pyrroline-5-carboxylate reductase	1	1	1	1	FALSE	FALSE	FALSE	0	0	0	0
COG0349	J	-	-	-	FALSE	Ribonuclease D	1	1	1	1	FALSE	FALSE	FALSE	0	0	0	0
COG0351	H	-	-	-	FALSE	Hydroxymethylpyrimidine/phosphomethylpyrimidine kinase	1	1	1	1	FALSE	FALSE	FALSE	0	0	0	0
COG0352	H	-	-	-	FALSE	Thiamine monophosphate synthase	1	1	1	1	FALSE	FALSE	FALSE	0	0	0	0
COG0353	L	-	-	-	FALSE	Recombinational DNA repair protein (RecF pathway)	1	1	1	1	FALSE	FALSE	FALSE	0	0	0	0
COG0354	R	-	-	-	FALSE	Predicted aminomethyltransferase related to GcvT	1	1	1	1	FALSE	FALSE	FALSE	0	0	0	0
COG0355	C	-	-	-	FALSE	F0F1-type ATP synthase, epsilon subunit (mitochondrial delta subunit)	1	1	1	1	FALSE	FALSE	FALSE	0	0	0	0
COG0357	M	-	-	-	FALSE	Predicted S-adenosylmethionine-dependent methyltransferase involved in bacterial cell division	1	1	1	1	FALSE	FALSE	FALSE	0	0	0	0
COG0358	L	-	-	-	FALSE	DNA primase (bacterial type)	1	1	1	1	FALSE	FALSE	FALSE	0	0	0	0
COG0359	J	-	-	-	FALSE	Ribosomal protein L9	1	1	1	1	FALSE	FALSE	FALSE	0	0	0	0
COG0360	J	-	-	-	FALSE	Ribosomal protein S6	1	1	1	1	FALSE	FALSE	FALSE	0	0	0	0
COG0368	H	-	-	-	FALSE	Cobalamin-5-phosphate synthase	1	1	1	1	FALSE	FALSE	FALSE	0	0	0	0
COG0375	R	-	-	-	FALSE	Zn finger protein HypA/HybF (possibly regulating hydrogenase expression)	1	1	1	1	FALSE	FALSE	FALSE	0	0	0	0
COG0377	C	-	-	-	FALSE	NADH:ubiquinone oxidoreductase 20 kD subunit and related Fe-S oxidoreductases	1	1	1	1	FALSE	FALSE	FALSE	0	0	0	0
COG0379	H	-	-	-	FALSE	Quinolinate synthase	1	1	1	1	FALSE	FALSE	FALSE	0	0	0	0
COG0382	H	-	-	-	FALSE	4-hydroxybenzoate polyprenyltransferase and related prenyltransferases	1	1	1	1	FALSE	FALSE	FALSE	0	0	0	0
COG0396	O	-	-	-	FALSE	ABC-type transport system involved in Fe-S cluster assembly, ATPase component	1	1	1	1	FALSE	FALSE	FALSE	0	0	0	0
COG0407	H	-	-	-	FALSE	Uroporphyrinogen-III decarboxylase	1	1	1	1	FALSE	FALSE	FALSE	0	0	0	0
COG0414	H	-	-	-	FALSE	Panthothenate synthetase	1	1	1	1	FALSE	FALSE	FALSE	0	0	0	0
COG0420	L	-	-	-	FALSE	DNA repair exonuclease	1	1	1	1	FALSE	FALSE	FALSE	0	0	0	0
COG0421	E	-	-	-	FALSE	Spermidine synthase	1	1	1	1	FALSE	FALSE	FALSE	0	0	0	0
COG0422	H	-	-	-	FALSE	Thiamine biosynthesis protein ThiC	1	1	1	1	FALSE	FALSE	FALSE	0	0	0	0
COG0423	J	-	-	-	FALSE	Glycyl-tRNA synthetase (class II)	1	1	1	1	FALSE	FALSE	FALSE	0	0	0	0
COG0424	D	-	-	-	TRUE	Nucleotide-binding protein implicated in inhibition of septum formation	1	1	1	1	FALSE	FALSE	FALSE	1	1	1	1
COG0432	S	-	-	-	FALSE	Uncharacterized conserved protein	1	1	1	1	FALSE	FALSE	FALSE	0	0	0	0
COG0440	E	-	-	-	FALSE	Acetolactate synthase, small (regulatory) subunit	1	1	1	1	FALSE	FALSE	FALSE	0	0	0	0
COG0458	E	F	-	-	FALSE	Carbamoylphosphate synthase large subunit (split gene in MJ)	1	1	1	1	FALSE	FALSE	FALSE	0	0	0	0
COG0460	E	-	-	-	FALSE	Homoserine dehydrogenase	1	1	1	1	FALSE	FALSE	FALSE	0	0	0	0
COG0461	F	-	-	-	FALSE	Orotate phosphoribosyltransferase	1	1	1	1	FALSE	FALSE	FALSE	0	0	0	0
COG0466	O	-	-	-	FALSE	ATP-dependent Lon protease, bacterial type	1	1	1	1	FALSE	FALSE	FALSE	0	0	0	0
COG0469	G	-	-	-	FALSE	Pyruvate kinase	1	1	1	1	FALSE	FALSE	FALSE	0	0	0	0
COG0481	M	-	-	-	FALSE	Membrane GTPase LepA	1	1	1	1	FALSE	FALSE	FALSE	0	0	0	0
COG0482	J	-	-	-	FALSE	Predicted tRNA(5-methylaminomethyl-2-thiouridylate) methyltransferase, contains the PP-loop ATPase domain	1	1	1	1	FALSE	FALSE	FALSE	0	0	0	0
COG0497	L	-	-	-	FALSE	ATPase involved in DNA repair	1	1	1	1	FALSE	FALSE	FALSE	0	0	0	0
COG0502	H	-	-	-	FALSE	Biotin synthase and related enzymes	1	1	1	1	FALSE	FALSE	FALSE	0	0	0	0
COG0503	F	-	-	-	FALSE	Adenine/guanine phosphoribosyltransferases and related PRPP-binding proteins	1	1	1	1	FALSE	FALSE	FALSE	0	0	0	0
COG0504	F	-	-	-	FALSE	CTP synthase (UTP-ammonia lyase)	1	1	1	1	FALSE	FALSE	FALSE	0	0	0	0
COG0505	E	F	-	-	FALSE	Carbamoylphosphate synthase small subunit	1	1	1	1	FALSE	FALSE	FALSE	0	0	0	0
COG0519	F	-	-	-	FALSE	GMP synthase, PP-ATPase domain/subunit	1	1	1	1	FALSE	FALSE	FALSE	0	0	0	0
COG0522	J	-	-	-	FALSE	Ribosomal protein S4 and related proteins	1	1	1	1	FALSE	FALSE	FALSE	0	0	0	0
COG0525	J	-	-	-	FALSE	Valyl-tRNA synthetase	1	1	1	1	FALSE	FALSE	FALSE	0	0	0	0
COG0532	J	-	-	-	FALSE	Translation initiation factor 2 (IF-2; GTPase)	1	1	1	1	FALSE	FALSE	FALSE	0	0	0	0
COG0533	O	-	-	-	FALSE	Metal-dependent proteases with possible chaperone activity	1	1	1	1	FALSE	FALSE	FALSE	0	0	0	0
COG0536	R	-	-	-	FALSE	Predicted GTPase	1	1	1	1	FALSE	FALSE	FALSE	0	0	0	0
COG0539	J	-	-	-	FALSE	Ribosomal protein S1	1	1	1	1	FALSE	FALSE	FALSE	0	0	0	0
COG0540	F	-	-	-	FALSE	Aspartate carbamoyltransferase, catalytic chain	1	1	1	1	FALSE	FALSE	FALSE	0	0	0	0
COG0541	U	-	-	-	FALSE	Signal recognition particle GTPase	1	1	1	1	FALSE	FALSE	FALSE	0	0	0	0
COG0544	O	-	-	-	FALSE	FKBP-type peptidyl-prolyl cis-trans isomerase (trigger factor)	1	1	1	1	FALSE	FALSE	FALSE	0	0	0	0
COG0545	O	-	-	-	FALSE	FKBP-type peptidyl-prolyl cis-trans isomerases 1	1	1	1	1	FALSE	FALSE	FALSE	0	0	0	0
COG0548	E	-	-	-	FALSE	Acetylglutamate kinase	1	1	1	1	FALSE	FALSE	FALSE	0	0	0	0
COG0550	L	-	-	-	FALSE	Topoisomerase IA	1	1	1	1	FALSE	FALSE	FALSE	0	0	0	0
COG0552	U	-	-	-	FALSE	Signal recognition particle GTPase	1	1	1	1	FALSE	FALSE	FALSE	0	0	0	0
COG0556	L	-	-	-	FALSE	Helicase subunit of the DNA excision repair complex	1	1	1	1	FALSE	FALSE	FALSE	0	0	0	0
COG0567	C	-	-	-	FALSE	2-oxoglutarate dehydrogenase complex, dehydrogenase (E1) component, and related enzymes	1	1	1	1	FALSE	FALSE	FALSE	0	0	0	0
COG0571	K	-	-	-	FALSE	dsRNA-specific ribonuclease	1	1	1	1	FALSE	FALSE	FALSE	0	0	0	0
COG0573	P	-	-	-	FALSE	ABC-type phosphate transport system, permease component	1	1	1	1	FALSE	FALSE	FALSE	0	0	0	0
COG0575	I	-	-	-	FALSE	CDP-diglyceride synthetase	1	1	1	1	FALSE	FALSE	FALSE	0	0	0	0
COG0579	R	-	-	-	FALSE	Predicted dehydrogenase	1	1	1	1	FALSE	FALSE	FALSE	0	0	0	0
COG0581	P	-	-	-	FALSE	ABC-type phosphate transport system, permease component	1	1	1	1	FALSE	FALSE	FALSE	0	0	0	0
COG0593	L	-	-	-	FALSE	ATPase involved in DNA replication initiation	1	1	1	1	FALSE	FALSE	FALSE	0	0	0	0
COG0594	J	-	-	-	FALSE	RNase P protein component	1	1	1	1	FALSE	FALSE	FALSE	0	0	0	0
COG0595	R	-	-	-	FALSE	Predicted hydrolase of the metallo-beta-lactamase superfamily	1	1	1	1	FALSE	FALSE	FALSE	0	0	0	0
COG0606	O	-	-	-	FALSE	Predicted ATPase with chaperone activity	1	1	1	1	FALSE	FALSE	FALSE	0	0	0	0
COG0611	H	-	-	-	FALSE	Thiamine monophosphate kinase	1	1	1	1	FALSE	FALSE	FALSE	0	0	0	0
COG0613	R	-	-	-	FALSE	Predicted metal-dependent phosphoesterases (PHP family)	1	1	1	1	FALSE	FALSE	FALSE	0	0	0	0
COG0617	J	-	-	-	FALSE	tRNA nucleotidyltransferase/poly(A) polymerase	1	1	1	1	FALSE	FALSE	FALSE	0	0	0	0
COG0623	I	-	-	-	FALSE	Enoyl-[acyl-carrier-protein] reductase (NADH)	1	1	1	1	FALSE	FALSE	FALSE	0	0	0	0
COG0632	L	-	-	-	FALSE	Holliday junction resolvasome, DNA-binding subunit	1	1	1	1	FALSE	FALSE	FALSE	0	0	0	0
COG0634	F	-	-	-	FALSE	Hypoxanthine-guanine phosphoribosyltransferase	1	1	1	1	FALSE	FALSE	FALSE	0	0	0	0
COG0647	G	-	-	-	FALSE	Predicted sugar phosphatases of the HAD superfamily	1	1	1	1	FALSE	FALSE	FALSE	0	0	0	0
COG0649	C	-	-	-	FALSE	NADH:ubiquinone oxidoreductase 49 kD subunit 7	1	1	1	1	FALSE	FALSE	FALSE	0	0	0	0
COG0669	H	-	-	-	FALSE	Phosphopantetheine adenylyltransferase	1	1	1	1	FALSE	FALSE	FALSE	0	0	0	0
COG0689	J	-	-	-	FALSE	RNase PH	1	1	1	1	FALSE	FALSE	FALSE	0	0	0	0
COG0690	U	-	-	-	FALSE	Preprotein translocase subunit SecE	1	1	1	1	FALSE	FALSE	FALSE	0	0	0	0
COG0691	O	-	-	-	FALSE	tmRNA-binding protein	1	1	1	1	FALSE	FALSE	FALSE	0	0	0	0
COG0692	L	-	-	-	FALSE	Uracil DNA glycosylase	1	1	1	1	FALSE	FALSE	FALSE	0	0	0	0
COG0717	F	-	-	-	FALSE	Deoxycytidine deaminase	1	1	1	1	FALSE	FALSE	FALSE	0	0	0	0
COG0722	E	-	-	-	FALSE	3-deoxy-D-arabino-heptulosonate 7-phosphate (DAHP) synthase	1	1	1	1	FALSE	FALSE	FALSE	0	0	0	0
COG0725	P	-	-	-	FALSE	ABC-type molybdate transport system, periplasmic component	1	1	1	1	FALSE	FALSE	FALSE	0	0	0	0
COG0742	L	-	-	-	FALSE	N6-adenine-specific methylase	1	1	1	1	FALSE	FALSE	FALSE	0	0	0	0
COG0743	I	-	-	-	FALSE	1-deoxy-D-xylulose 5-phosphate reductoisomerase	1	1	1	1	FALSE	FALSE	FALSE	0	0	0	0
COG0754	E	-	-	-	FALSE	Glutathionylspermidine synthase	1	1	1	1	FALSE	FALSE	FALSE	0	0	0	0
COG0755	O	-	-	-	FALSE	ABC-type transport system involved in cytochrome c biogenesis, permease component	1	1	1	1	FALSE	FALSE	FALSE	0	0	0	0
COG0756	F	-	-	-	FALSE	dUTPase	1	1	1	1	FALSE	FALSE	FALSE	0	0	0	0
COG0757	E	-	-	-	FALSE	3-dehydroquinate dehydratase II	1	1	1	1	FALSE	FALSE	FALSE	0	0	0	0
COG0766	M	-	-	-	FALSE	UDP-N-acetylglucosamine enolpyruvyl transferase	1	1	1	1	FALSE	FALSE	FALSE	0	0	0	0
COG0770	M	-	-	-	FALSE	UDP-N-acetylmuramyl pentapeptide synthase	1	1	1	1	FALSE	FALSE	FALSE	0	0	0	0
COG0771	M	-	-	-	FALSE	UDP-N-acetylmuramoylalanine-D-glutamate ligase	1	1	1	1	FALSE	FALSE	FALSE	0	0	0	0
COG0773	M	-	-	-	FALSE	UDP-N-acetylmuramate-alanine ligase	1	1	1	1	FALSE	FALSE	FALSE	0	0	0	0
COG0779	S	-	-	-	FALSE	Uncharacterized protein conserved in bacteria	1	1	1	1	FALSE	FALSE	FALSE	0	0	0	0
COG0781	K	-	-	-	FALSE	Transcription termination factor	1	1	1	1	FALSE	FALSE	FALSE	0	0	0	0
COG0792	L	-	-	-	FALSE	Predicted endonuclease distantly related to archaeal Holliday junction resolvase	1	1	1	1	FALSE	FALSE	FALSE	0	0	0	0
COG0799	S	-	-	-	FALSE	Uncharacterized homolog of plant Iojap protein	1	1	1	1	FALSE	FALSE	FALSE	0	0	0	0
COG0801	H	-	-	-	FALSE	7,8-dihydro-6-hydroxymethylpterin-pyrophosphokinase	1	1	1	1	FALSE	FALSE	FALSE	0	0	0	0
COG0805	U	-	-	-	FALSE	Sec-independent protein secretion pathway component TatC	1	1	1	1	FALSE	FALSE	FALSE	0	0	0	0
COG0806	J	-	-	-	FALSE	RimM protein, required for 16S rRNA processing	1	1	1	1	FALSE	FALSE	FALSE	0	0	0	0
COG0812	M	-	-	-	FALSE	UDP-N-acetylmuramate dehydrogenase	1	1	1	1	FALSE	FALSE	FALSE	0	0	0	0
COG0817	L	-	-	-	FALSE	Holliday junction resolvasome, endonuclease subunit	1	1	1	1	FALSE	FALSE	FALSE	0	0	0	0
COG0820	R	-	-	-	FALSE	Predicted Fe-S-cluster redox enzyme	1	1	1	1	FALSE	FALSE	FALSE	0	0	0	0
COG0822	C	-	-	-	FALSE	NifU homolog involved in Fe-S cluster formation	1	1	1	1	FALSE	FALSE	FALSE	0	0	0	0
COG0829	O	-	-	-	FALSE	Urease accessory protein UreH	1	1	1	1	FALSE	FALSE	FALSE	0	0	0	0
COG0830	O	-	-	-	FALSE	Urease accessory protein UreF	1	1	1	1	FALSE	FALSE	FALSE	0	0	0	0
COG0852	C	-	-	-	FALSE	NADH:ubiquinone oxidoreductase 27 kD subunit	1	1	1	1	FALSE	FALSE	FALSE	0	0	0	0
COG0853	H	-	-	-	FALSE	Aspartate 1-decarboxylase	1	1	1	1	FALSE	FALSE	FALSE	0	0	0	0
COG0858	J	-	-	-	FALSE	Ribosome-binding factor A	1	1	1	1	FALSE	FALSE	FALSE	0	0	0	0
COG1010	H	-	-	-	FALSE	Precorrin-3B methylase	1	1	1	1	FALSE	FALSE	FALSE	0	0	0	0
COG1034	C	-	-	-	FALSE	NADH dehydrogenase/NADH:ubiquinone oxidoreductase 75 kD subunit (chain G)	1	1	1	1	FALSE	FALSE	FALSE	0	0	0	0
COG1057	H	-	-	-	FALSE	Nicotinic acid mononucleotide adenylyltransferase	1	1	1	1	FALSE	FALSE	FALSE	0	0	0	0
COG1058	R	-	-	-	FALSE	Predicted nucleotide-utilizing enzyme related to molybdopterin-biosynthesis enzyme MoeA	1	1	1	1	FALSE	FALSE	FALSE	0	0	0	0
COG1066	O	-	-	-	FALSE	Predicted ATP-dependent serine protease	1	1	1	1	FALSE	FALSE	FALSE	0	0	0	0
COG1085	C	-	-	-	FALSE	Galactose-1-phosphate uridylyltransferase	1	1	1	1	FALSE	FALSE	FALSE	0	0	0	0
COG1090	R	-	-	-	FALSE	Predicted nucleoside-diphosphate sugar epimerase	1	1	1	1	FALSE	FALSE	FALSE	0	0	0	0
COG1124	E	P	-	-	FALSE	ABC-type dipeptide/oligopeptide/nickel transport system, ATPase component	1	1	1	1	FALSE	FALSE	FALSE	0	0	0	0
COG1134	G	M	-	-	FALSE	ABC-type polysaccharide/polyol phosphate transport system, ATPase component	1	1	1	1	FALSE	FALSE	FALSE	0	0	0	0
COG1154	H	I	-	-	FALSE	Deoxyxylulose-5-phosphate synthase	1	1	1	1	FALSE	FALSE	FALSE	0	0	0	0
COG1158	K	-	-	-	FALSE	Transcription termination factor	1	1	1	1	FALSE	FALSE	FALSE	0	0	0	0
COG1160	R	-	-	-	FALSE	Predicted GTPases	1	1	1	1	FALSE	FALSE	FALSE	0	0	0	0
COG1162	R	-	-	-	FALSE	Predicted GTPases	1	1	1	1	FALSE	FALSE	FALSE	0	0	0	0
COG1165	H	-	-	-	FALSE	2-succinyl-6-hydroxy-2,4-cyclohexadiene-1-carboxylate synthase	1	1	1	1	FALSE	FALSE	FALSE	0	0	0	0
COG1187	J	-	-	-	FALSE	16S rRNA uridine-516 pseudouridylate synthase and related pseudouridylate synthases	1	1	1	1	FALSE	FALSE	FALSE	0	0	0	0
COG1188	J	-	-	-	FALSE	Ribosome-associated heat shock protein implicated in the recycling of the 50S subunit (S4 paralog)	1	1	1	1	FALSE	FALSE	FALSE	0	0	0	0
COG1189	J	-	-	-	FALSE	Predicted rRNA methylase	1	1	1	1	FALSE	FALSE	FALSE	0	0	0	0
COG1194	L	-	-	-	FALSE	A/G-specific DNA glycosylase	1	1	1	1	FALSE	FALSE	FALSE	0	0	0	0
COG1195	L	-	-	-	FALSE	Recombinational DNA repair ATPase (RecF pathway)	1	1	1	1	FALSE	FALSE	FALSE	0	0	0	0
COG1197	L	K	-	-	FALSE	Transcription-repair coupling factor (superfamily II helicase)	1	1	1	1	FALSE	FALSE	FALSE	0	0	0	0
COG1210	M	-	-	-	FALSE	UDP-glucose pyrophosphorylase	1	1	1	1	FALSE	FALSE	FALSE	0	0	0	0
COG1214	O	-	-	-	FALSE	Inactive homolog of metal-dependent proteases, putative molecular chaperone	1	1	1	1	FALSE	FALSE	FALSE	0	0	0	0
COG1217	T	-	-	-	FALSE	Predicted membrane GTPase involved in stress response	1	1	1	1	FALSE	FALSE	FALSE	0	0	0	0
COG1269	C	-	-	-	FALSE	Archaeal/vacuolar-type H+-ATPase subunit I	1	1	1	1	FALSE	FALSE	FALSE	0	0	0	0
COG1270	H	-	-	-	FALSE	Cobalamin biosynthesis protein CobD/CbiB	1	1	1	1	FALSE	FALSE	FALSE	0	0	0	0
COG1272	R	-	-	-	FALSE	Predicted membrane protein, hemolysin III homolog	1	1	1	1	FALSE	FALSE	FALSE	0	0	0	0
COG1274	C	-	-	-	FALSE	Phosphoenolpyruvate carboxykinase (GTP)	1	1	1	1	FALSE	FALSE	FALSE	0	0	0	0
COG1282	C	-	-	-	FALSE	NAD/NADP transhydrogenase beta subunit	1	1	1	1	FALSE	FALSE	FALSE	0	0	0	0
COG1307	S	-	-	-	FALSE	Uncharacterized protein conserved in bacteria	1	1	1	1	FALSE	FALSE	FALSE	0	0	0	0
COG1310	R	-	-	-	FALSE	Predicted metal-dependent protease of the PAD1/JAB1 superfamily	1	1	1	1	FALSE	FALSE	FALSE	0	0	0	0
COG1314	U	-	-	-	FALSE	Preprotein translocase subunit SecG	1	1	1	1	FALSE	FALSE	FALSE	0	0	0	0
COG1322	S	-	-	-	FALSE	Uncharacterized protein conserved in bacteria	1	1	1	1	FALSE	FALSE	FALSE	0	0	0	0
COG1329	K	-	-	-	FALSE	Transcriptional regulators, similar to M. xanthus CarD	1	1	1	1	FALSE	FALSE	FALSE	0	0	0	0
COG1333	O	-	-	-	FALSE	ResB protein required for cytochrome c biosynthesis	1	1	1	1	FALSE	FALSE	FALSE	0	0	0	0
COG1351	F	-	-	-	FALSE	Predicted alternative thymidylate synthase	1	1	1	1	FALSE	FALSE	FALSE	0	0	0	0
COG1354	S	-	-	-	FALSE	Uncharacterized conserved protein	1	1	1	1	FALSE	FALSE	FALSE	0	0	0	0
COG1381	L	-	-	-	FALSE	Recombinational DNA repair protein (RecF pathway)	1	1	1	1	FALSE	FALSE	FALSE	0	0	0	0
COG1385	S	-	-	-	FALSE	Uncharacterized protein conserved in bacteria	1	1	1	1	FALSE	FALSE	FALSE	0	0	0	0
COG1386	K	-	-	-	FALSE	Predicted transcriptional regulator containing the HTH domain	1	1	1	1	FALSE	FALSE	FALSE	0	0	0	0
COG1387	E	R	-	-	FALSE	Histidinol phosphatase and related hydrolases of the PHP family	1	1	1	1	FALSE	FALSE	FALSE	0	0	0	0
COG1391	O	T	-	-	FALSE	Glutamine synthetase adenylyltransferase	1	1	1	1	FALSE	FALSE	FALSE	0	0	0	0
COG1393	P	-	-	-	FALSE	Arsenate reductase and related proteins, glutaredoxin family	1	1	1	1	FALSE	FALSE	FALSE	0	0	0	0
COG1395	K	-	-	-	FALSE	Predicted transcriptional regulator	1	1	1	1	FALSE	FALSE	FALSE	0	0	0	0
COG1399	R	-	-	-	FALSE	Predicted metal-binding, possibly nucleic acid-binding protein	1	1	1	1	FALSE	FALSE	FALSE	0	0	0	0
COG1410	E	-	-	-	FALSE	Methionine synthase I, cobalamin-binding domain	1	1	1	1	FALSE	FALSE	FALSE	0	0	0	0
COG1420	K	-	-	-	FALSE	Transcriptional regulator of heat shock gene	1	1	1	1	FALSE	FALSE	FALSE	0	0	0	0
COG1438	K	-	-	-	FALSE	Arginine repressor	1	1	1	1	FALSE	FALSE	FALSE	0	0	0	0
COG1461	R	-	-	-	FALSE	Predicted kinase related to dihydroxyacetone kinase	1	1	1	1	FALSE	FALSE	FALSE	0	0	0	0
COG1466	L	-	-	-	FALSE	DNA polymerase III, delta subunit	1	1	1	1	FALSE	FALSE	FALSE	0	0	0	0
COG1472	G	-	-	-	FALSE	Beta-glucosidase-related glycosidases	1	1	1	1	FALSE	FALSE	FALSE	0	0	0	0
COG1478	S	-	-	-	FALSE	Uncharacterized conserved protein	1	1	1	1	FALSE	FALSE	FALSE	0	0	0	0
COG1481	S	-	-	-	FALSE	Uncharacterized protein conserved in bacteria	1	1	1	1	FALSE	FALSE	FALSE	0	0	0	0
COG1482	G	-	-	-	FALSE	Phosphomannose isomerase	1	1	1	1	FALSE	FALSE	FALSE	0	0	0	0
COG1492	H	-	-	-	FALSE	Cobyric acid synthase	1	1	1	1	FALSE	FALSE	FALSE	0	0	0	0
COG1494	G	-	-	-	FALSE	Fructose-1,6-bisphosphatase/sedoheptulose 1,7-bisphosphatase and related proteins	1	1	1	1	FALSE	FALSE	FALSE	0	0	0	0
COG1496	S	-	-	-	FALSE	Uncharacterized conserved protein	1	1	1	1	FALSE	FALSE	FALSE	0	0	0	0
COG1505	E	-	-	-	FALSE	Serine proteases of the peptidase family S9A	1	1	1	1	FALSE	FALSE	FALSE	0	0	0	0
COG1507	S	-	-	-	FALSE	Uncharacterized conserved protein	1	1	1	1	FALSE	FALSE	FALSE	0	0	0	0
COG1521	K	-	-	-	FALSE	Putative transcriptional regulator, homolog of Bvg accessory factor	1	1	1	1	FALSE	FALSE	FALSE	0	0	0	0
COG1526	C	-	-	-	FALSE	Uncharacterized protein required for formate dehydrogenase activity	1	1	1	1	FALSE	FALSE	FALSE	0	0	0	0
COG1530	J	-	-	-	FALSE	Ribonucleases G and E	1	1	1	1	FALSE	FALSE	FALSE	0	0	0	0
COG1539	H	-	-	-	FALSE	Dihydroneopterin aldolase	1	1	1	1	FALSE	FALSE	FALSE	0	0	0	0
COG1550	S	-	-	-	FALSE	Uncharacterized protein conserved in bacteria	1	1	1	1	FALSE	FALSE	FALSE	0	0	0	0
COG1559	R	-	-	-	FALSE	Predicted periplasmic solute-binding protein	1	1	1	1	FALSE	FALSE	FALSE	0	0	0	0
COG1560	M	-	-	-	FALSE	Lauroyl/myristoyl acyltransferase	1	1	1	1	FALSE	FALSE	FALSE	0	0	0	0
COG1570	L	-	-	-	FALSE	Exonuclease VII, large subunit	1	1	1	1	FALSE	FALSE	FALSE	0	0	0	0
COG1589	M	-	-	-	FALSE	Cell division septal protein	1	1	1	1	FALSE	FALSE	FALSE	0	0	0	0
COG1612	O	-	-	-	FALSE	Uncharacterized protein required for cytochrome oxidase assembly	1	1	1	1	FALSE	FALSE	FALSE	0	0	0	0
COG1615	S	-	-	-	FALSE	Uncharacterized conserved protein	1	1	1	1	FALSE	FALSE	FALSE	0	0	0	0
COG1622	C	-	-	-	FALSE	Heme/copper-type cytochrome/quinol oxidases, subunit 2	1	1	1	1	FALSE	FALSE	FALSE	0	0	0	0
COG1637	L	-	-	-	FALSE	Predicted nuclease of the RecB family	1	1	1	1	FALSE	FALSE	FALSE	0	0	0	0
COG1659	S	-	-	-	FALSE	Uncharacterized protein, linocin/CFP29 homolog	1	1	1	1	FALSE	FALSE	FALSE	0	0	0	0
COG1660	R	-	-	-	FALSE	Predicted P-loop-containing kinase	1	1	1	1	FALSE	FALSE	FALSE	0	0	0	0
COG1666	S	-	-	-	FALSE	Uncharacterized protein conserved in bacteria	1	1	1	1	FALSE	FALSE	FALSE	0	0	0	0
COG1678	K	-	-	-	FALSE	Putative transcriptional regulator	1	1	1	1	FALSE	FALSE	FALSE	0	0	0	0
COG1702	T	-	-	-	FALSE	Phosphate starvation-inducible protein PhoH, predicted ATPase	1	1	1	1	FALSE	FALSE	FALSE	0	0	0	0
COG1722	L	-	-	-	FALSE	Exonuclease VII small subunit	1	1	1	1	FALSE	FALSE	FALSE	0	0	0	0
COG1758	K	-	-	-	FALSE	DNA-directed RNA polymerase, subunit K/omega	1	1	1	1	FALSE	FALSE	FALSE	0	0	0	0
COG1797	H	-	-	-	FALSE	Cobyrinic acid a,c-diamide synthase	1	1	1	1	FALSE	FALSE	FALSE	0	0	0	0
COG1799	S	-	-	-	FALSE	Uncharacterized protein conserved in bacteria	1	1	1	1	FALSE	FALSE	FALSE	0	0	0	0
COG1801	S	-	-	-	FALSE	Uncharacterized conserved protein	1	1	1	1	FALSE	FALSE	FALSE	0	0	0	0
COG1825	J	-	-	-	FALSE	Ribosomal protein L25 (general stress protein Ctc)	1	1	1	1	FALSE	FALSE	FALSE	0	0	0	0
COG1828	F	-	-	-	FALSE	Phosphoribosylformylglycinamidine (FGAM) synthase, PurS component	1	1	1	1	FALSE	FALSE	FALSE	0	0	0	0
COG1837	R	-	-	-	FALSE	Predicted RNA-binding protein (contains KH domain)	1	1	1	1	FALSE	FALSE	FALSE	0	0	0	0
COG1841	J	-	-	-	FALSE	Ribosomal protein L30/L7E	1	1	1	1	FALSE	FALSE	FALSE	0	0	0	0
COG1847	R	-	-	-	FALSE	Predicted RNA-binding protein	1	1	1	1	FALSE	FALSE	FALSE	0	0	0	0
COG1862	U	-	-	-	FALSE	Preprotein translocase subunit YajC	1	1	1	1	FALSE	FALSE	FALSE	0	0	0	0
COG1875	T	-	-	-	FALSE	Predicted ATPase related to phosphate starvation-inducible protein PhoH	1	1	1	1	FALSE	FALSE	FALSE	0	0	0	0
COG1881	R	-	-	-	FALSE	Phospholipid-binding protein	1	1	1	1	FALSE	FALSE	FALSE	0	0	0	0
COG1921	E	-	-	-	FALSE	Selenocysteine synthase [seryl-tRNASer selenium transferase]	1	1	1	1	FALSE	FALSE	FALSE	0	0	0	0
COG1928	O	-	-	-	FALSE	Dolichyl-phosphate-mannose--protein O-mannosyl transferase	1	1	1	1	FALSE	FALSE	FALSE	0	0	0	0
COG1932	H	E	-	-	FALSE	Phosphoserine aminotransferase	1	1	1	1	FALSE	FALSE	FALSE	0	0	0	0
COG1947	I	-	-	-	FALSE	4-diphosphocytidyl-2C-methyl-D-erythritol 2-phosphate synthase	1	1	1	1	FALSE	FALSE	FALSE	0	0	0	0
COG1949	A	-	-	-	FALSE	Oligoribonuclease (3'->5' exoribonuclease)	1	1	1	1	FALSE	FALSE	FALSE	0	0	0	0
COG1989	N	O	U	-	FALSE	Type II secretory pathway, prepilin signal peptidase PulO and related peptidases	1	1	1	1	FALSE	FALSE	FALSE	0	0	0	0
COG2001	S	-	-	-	FALSE	Uncharacterized protein conserved in bacteria	1	1	1	1	FALSE	FALSE	FALSE	0	0	0	0
COG2010	C	-	-	-	FALSE	Cytochrome c, mono- and diheme variants	1	1	1	1	FALSE	FALSE	FALSE	0	0	0	0
COG2017	G	-	-	-	FALSE	Galactose mutarotase and related enzymes	1	1	1	1	FALSE	FALSE	FALSE	0	0	0	0
COG2022	H	-	-	-	FALSE	Uncharacterized enzyme of thiazole biosynthesis	1	1	1	1	FALSE	FALSE	FALSE	0	0	0	0
COG2025	C	-	-	-	FALSE	Electron transfer flavoprotein, alpha subunit	1	1	1	1	FALSE	FALSE	FALSE	0	0	0	0
COG2027	M	-	-	-	FALSE	D-alanyl-D-alanine carboxypeptidase (penicillin-binding protein 4)	1	1	1	1	FALSE	FALSE	FALSE	0	0	0	0
COG2065	F	-	-	-	FALSE	Pyrimidine operon attenuation protein/uracil phosphoribosyltransferase	1	1	1	1	FALSE	FALSE	FALSE	0	0	0	0
COG2068	R	-	-	-	FALSE	Uncharacterized MobA-related protein	1	1	1	1	FALSE	FALSE	FALSE	0	0	0	0
COG2082	H	-	-	-	FALSE	Precorrin isomerase	1	1	1	1	FALSE	FALSE	FALSE	0	0	0	0
COG2086	C	-	-	-	FALSE	Electron transfer flavoprotein, beta subunit	1	1	1	1	FALSE	FALSE	FALSE	0	0	0	0
COG2087	H	-	-	-	FALSE	Adenosyl cobinamide kinase/adenosyl cobinamide phosphate guanylyltransferase	1	1	1	1	FALSE	FALSE	FALSE	0	0	0	0
COG2094	L	-	-	-	FALSE	3-methyladenine DNA glycosylase	1	1	1	1	FALSE	FALSE	FALSE	0	0	0	0
COG2096	S	-	-	-	FALSE	Uncharacterized conserved protein	1	1	1	1	FALSE	FALSE	FALSE	0	0	0	0
COG2099	H	-	-	-	FALSE	Precorrin-6x reductase	1	1	1	1	FALSE	FALSE	FALSE	0	0	0	0
COG2104	H	-	-	-	FALSE	Sulfur transfer protein involved in thiamine biosynthesis	1	1	1	1	FALSE	FALSE	FALSE	0	0	0	0
COG2109	H	-	-	-	FALSE	ATP:corrinoid adenosyltransferase	1	1	1	1	FALSE	FALSE	FALSE	0	0	0	0
COG2110	R	-	-	-	FALSE	Predicted phosphatase homologous to the C-terminal domain of histone macroH2A1	1	1	1	1	FALSE	FALSE	FALSE	0	0	0	0
COG2127	S	-	-	-	FALSE	Uncharacterized conserved protein	1	1	1	1	FALSE	FALSE	FALSE	0	0	0	0
COG2135	S	-	-	-	FALSE	Uncharacterized conserved protein	1	1	1	1	FALSE	FALSE	FALSE	0	0	0	0
COG2137	R	-	-	-	FALSE	Uncharacterized protein conserved in bacteria	1	1	1	1	FALSE	FALSE	FALSE	0	0	0	0
COG2144	R	-	-	-	FALSE	Selenophosphate synthetase-related proteins	1	1	1	1	FALSE	FALSE	FALSE	0	0	0	0
COG2154	H	-	-	-	FALSE	Pterin-4a-carbinolamine dehydratase	1	1	1	1	FALSE	FALSE	FALSE	0	0	0	0
COG2166	R	-	-	-	FALSE	SufE protein probably involved in Fe-S center assembly	1	1	1	1	FALSE	FALSE	FALSE	0	0	0	0
COG2171	E	-	-	-	FALSE	Tetrahydrodipicolinate N-succinyltransferase	1	1	1	1	FALSE	FALSE	FALSE	0	0	0	0
COG2177	D	-	-	-	TRUE	Cell division protein	1	1	1	1	FALSE	FALSE	FALSE	1	1	1	1
COG2193	P	-	-	-	FALSE	Bacterioferritin (cytochrome b1)	1	1	1	1	FALSE	FALSE	FALSE	0	0	0	0
COG2235	E	-	-	-	FALSE	Arginine deiminase	1	1	1	1	FALSE	FALSE	FALSE	0	0	0	0
COG2251	R	-	-	-	FALSE	Predicted nuclease (RecB family)	1	1	1	1	FALSE	FALSE	FALSE	0	0	0	0
COG2255	L	-	-	-	FALSE	Holliday junction resolvasome, helicase subunit	1	1	1	1	FALSE	FALSE	FALSE	0	0	0	0
COG2256	L	-	-	-	FALSE	ATPase related to the helicase subunit of the Holliday junction resolvase	1	1	1	1	FALSE	FALSE	FALSE	0	0	0	0
COG2258	S	-	-	-	FALSE	Uncharacterized protein conserved in bacteria	1	1	1	1	FALSE	FALSE	FALSE	0	0	0	0
COG2262	R	-	-	-	FALSE	GTPases	1	1	1	1	FALSE	FALSE	FALSE	0	0	0	0
COG2306	S	-	-	-	FALSE	Uncharacterized conserved protein	1	1	1	1	FALSE	FALSE	FALSE	0	0	0	0
COG2344	R	-	-	-	FALSE	AT-rich DNA-binding protein	1	1	1	1	FALSE	FALSE	FALSE	0	0	0	0
COG2516	R	-	-	-	FALSE	Biotin synthase-related enzyme	1	1	1	1	FALSE	FALSE	FALSE	0	0	0	0
COG2720	V	-	-	-	FALSE	Uncharacterized vancomycin resistance protein	1	1	1	1	FALSE	FALSE	FALSE	0	0	0	0
COG2733	S	-	-	-	FALSE	Predicted membrane protein	1	1	1	1	FALSE	FALSE	FALSE	0	0	0	0
COG2802	R	-	-	-	FALSE	Uncharacterized protein, similar to the N-terminal domain of Lon protease	1	1	1	1	FALSE	FALSE	FALSE	0	0	0	0
COG2834	M	-	-	-	FALSE	Outer membrane lipoprotein-sorting protein	1	1	1	1	FALSE	FALSE	FALSE	0	0	0	0
COG2835	S	-	-	-	FALSE	Uncharacterized conserved protein	1	1	1	1	FALSE	FALSE	FALSE	0	0	0	0
COG2871	C	-	-	-	FALSE	Na+-transporting NADH:ubiquinone oxidoreductase, subunit NqrF	1	1	1	1	FALSE	FALSE	FALSE	0	0	0	0
COG2875	H	-	-	-	FALSE	Precorrin-4 methylase	1	1	1	1	FALSE	FALSE	FALSE	0	0	0	0
COG2919	D	-	-	-	TRUE	Septum formation initiator	1	1	1	1	FALSE	FALSE	FALSE	1	1	1	1
COG2932	K	-	-	-	FALSE	Predicted transcriptional regulator	1	1	1	1	FALSE	FALSE	FALSE	0	0	0	0
COG3021	S	-	-	-	FALSE	Uncharacterized protein conserved in bacteria	1	1	1	1	FALSE	FALSE	FALSE	0	0	0	0
COG3022	S	-	-	-	FALSE	Uncharacterized protein conserved in bacteria	1	1	1	1	FALSE	FALSE	FALSE	0	0	0	0
COG3030	R	-	-	-	FALSE	Protein affecting phage T7 exclusion by the F plasmid	1	1	1	1	FALSE	FALSE	FALSE	0	0	0	0
COG3104	E	-	-	-	FALSE	Dipeptide/tripeptide permease	1	1	1	1	FALSE	FALSE	FALSE	0	0	0	0
COG3176	R	-	-	-	FALSE	Putative hemolysin	1	1	1	1	FALSE	FALSE	FALSE	0	0	0	0
COG3200	E	-	-	-	FALSE	3-deoxy-D-arabino-heptulosonate 7-phosphate (DAHP) synthase	1	1	1	1	FALSE	FALSE	FALSE	0	0	0	0
COG3214	S	-	-	-	FALSE	Uncharacterized protein conserved in bacteria	1	1	1	1	FALSE	FALSE	FALSE	0	0	0	0
COG3220	S	-	-	-	FALSE	Uncharacterized protein conserved in bacteria	1	1	1	1	FALSE	FALSE	FALSE	0	0	0	0
COG3233	R	-	-	-	FALSE	Predicted deacetylase	1	1	1	1	FALSE	FALSE	FALSE	0	0	0	0
COG3253	S	-	-	-	FALSE	Uncharacterized conserved protein	1	1	1	1	FALSE	FALSE	FALSE	0	0	0	0
COG3275	T	-	-	-	FALSE	Putative regulator of cell autolysis	1	1	1	1	FALSE	FALSE	FALSE	0	0	0	0
COG3276	J	-	-	-	FALSE	Selenocysteine-specific translation elongation factor	1	1	1	1	FALSE	FALSE	FALSE	0	0	0	0
COG3301	P	-	-	-	FALSE	Formate-dependent nitrite reductase, membrane component	1	1	1	1	FALSE	FALSE	FALSE	0	0	0	0
COG3323	S	-	-	-	FALSE	Uncharacterized protein conserved in bacteria	1	1	1	1	FALSE	FALSE	FALSE	0	0	0	0
COG3346	S	-	-	-	FALSE	Uncharacterized conserved protein	1	1	1	1	FALSE	FALSE	FALSE	0	0	0	0
COG3429	G	-	-	-	FALSE	Glucose-6-P dehydrogenase subunit	1	1	1	1	FALSE	FALSE	FALSE	0	0	0	0
COG3480	T	-	-	-	FALSE	Predicted secreted protein containing a PDZ domain	1	1	1	1	FALSE	FALSE	FALSE	0	0	0	0
COG3554	S	-	-	-	FALSE	Uncharacterized protein conserved in bacteria	1	1	1	1	FALSE	FALSE	FALSE	0	0	0	0
COG3571	R	-	-	-	FALSE	Predicted hydrolase of the alpha/beta-hydrolase fold	1	1	1	1	FALSE	FALSE	FALSE	0	0	0	0
COG3572	H	-	-	-	FALSE	Gamma-glutamylcysteine synthetase	1	1	1	1	FALSE	FALSE	FALSE	0	0	0	0
COG3583	S	-	-	-	FALSE	Uncharacterized protein conserved in bacteria	1	1	1	1	FALSE	FALSE	FALSE	0	0	0	0
COG3688	R	-	-	-	FALSE	Predicted RNA-binding protein containing a PIN domain	1	1	1	1	FALSE	FALSE	FALSE	0	0	0	0
COG3695	L	-	-	-	FALSE	Predicted methylated DNA-protein cysteine methyltransferase	1	1	1	1	FALSE	FALSE	FALSE	0	0	0	0
COG3745	U	-	-	-	FALSE	Flp pilus assembly protein CpaB	1	1	1	1	FALSE	FALSE	FALSE	0	0	0	0
COG3808	C	-	-	-	FALSE	Inorganic pyrophosphatase	1	1	1	1	FALSE	FALSE	FALSE	0	0	0	0
COG3844	E	-	-	-	FALSE	Kynureninase	1	1	1	1	FALSE	FALSE	FALSE	0	0	0	0
COG3956	R	-	-	-	FALSE	Protein containing tetrapyrrole methyltransferase domain and MazG-like (predicted pyrophosphatase) domain	1	1	1	1	FALSE	FALSE	FALSE	0	0	0	0
COG4119	L	R	-	-	FALSE	Predicted NTP pyrophosphohydrolase	1	1	1	1	FALSE	FALSE	FALSE	0	0	0	0
COG4152	R	-	-	-	FALSE	ABC-type uncharacterized transport system, ATPase component	1	1	1	1	FALSE	FALSE	FALSE	0	0	0	0
COG4226	S	-	-	-	FALSE	Uncharacterized protein encoded in hypervariable junctions of pilus gene clusters	1	1	1	1	FALSE	FALSE	FALSE	0	0	0	0
COG4251	T	-	-	-	FALSE	Bacteriophytochrome (light-regulated signal transduction histidine kinase)	1	1	1	1	FALSE	FALSE	FALSE	0	0	0	0
COG4279	S	-	-	-	FALSE	Uncharacterized conserved protein	1	1	1	1	FALSE	FALSE	FALSE	0	0	0	0
COG4401	E	-	-	-	FALSE	Chorismate mutase	1	1	1	1	FALSE	FALSE	FALSE	0	0	0	0
COG4420	S	-	-	-	FALSE	Predicted membrane protein	1	1	1	1	FALSE	FALSE	FALSE	0	0	0	0
COG4578	K	-	-	-	FALSE	Glucitol operon activator	1	1	1	1	FALSE	FALSE	FALSE	0	0	0	0
COG4760	S	-	-	-	FALSE	Predicted membrane protein	1	1	1	1	FALSE	FALSE	FALSE	0	0	0	0
COG4946	S	-	-	-	FALSE	Uncharacterized protein related to the periplasmic component of the Tol biopolymer transport system	1	1	1	1	FALSE	FALSE	FALSE	0	0	0	0
COG4962	U	-	-	-	FALSE	Flp pilus assembly protein, ATPase CpaF	1	1	1	1	FALSE	FALSE	FALSE	0	0	0	0
COG5011	S	-	-	-	FALSE	Uncharacterized protein conserved in bacteria	1	1	1	1	FALSE	FALSE	FALSE	0	0	0	0
COG5416	S	-	-	-	FALSE	Uncharacterized integral membrane protein	1	1	1	1	FALSE	FALSE	FALSE	0	0	0	0
COG5438	S	-	-	-	FALSE	Predicted multitransmembrane protein	1	1	1	1	FALSE	FALSE	FALSE	0	0	0	0
COG5495	S	-	-	-	FALSE	Uncharacterized conserved protein	1	1	1	1	FALSE	FALSE	FALSE	0	0	0	0
COG5512	R	-	-	-	FALSE	Zn-ribbon-containing, possibly RNA-binding protein and truncated derivatives	1	1	1	1	FALSE	FALSE	FALSE	0	0	0	0
COG0013	J	-	-	-	FALSE	Alanyl-tRNA synthetase	1	1	2	1	FALSE	FALSE	FALSE	0	0	0	0
COG0034	F	-	-	-	FALSE	Glutamine phosphoribosylpyrophosphate amidotransferase	1	1	2	1	FALSE	FALSE	FALSE	0	0	0	0
COG0063	G	-	-	-	FALSE	Predicted sugar kinase	1	1	2	1	FALSE	FALSE	FALSE	0	0	0	0
COG0091	J	-	-	-	FALSE	Ribosomal protein L22	1	1	2	1	FALSE	FALSE	FALSE	0	0	0	0
COG0126	G	-	-	-	FALSE	3-phosphoglycerate kinase	1	1	2	1	FALSE	FALSE	FALSE	0	0	0	0
COG0138	F	-	-	-	FALSE	AICAR transformylase/IMP cyclohydrolase PurH (only IMP cyclohydrolase domain in Aful)	1	1	2	1	FALSE	FALSE	FALSE	0	0	0	0
COG0166	G	-	-	-	FALSE	Glucose-6-phosphate isomerase	1	1	2	1	FALSE	FALSE	FALSE	0	0	0	0
COG0176	G	-	-	-	FALSE	Transaldolase	1	1	2	1	FALSE	FALSE	FALSE	0	0	0	0
COG0180	J	-	-	-	FALSE	Tryptophanyl-tRNA synthetase	1	1	2	1	FALSE	FALSE	FALSE	0	0	0	0
COG0225	O	-	-	-	FALSE	Peptide methionine sulfoxide reductase	1	1	2	1	FALSE	FALSE	FALSE	0	0	0	0
COG0237	H	-	-	-	FALSE	Dephospho-CoA kinase	1	1	2	1	FALSE	FALSE	FALSE	0	0	0	0
COG0527	E	-	-	-	FALSE	Aspartokinases	1	1	2	1	FALSE	FALSE	FALSE	0	0	0	0
COG0554	C	-	-	-	FALSE	Glycerol kinase	1	1	2	1	FALSE	FALSE	FALSE	0	0	0	0
COG0562	M	-	-	-	FALSE	UDP-galactopyranose mutase	1	1	2	1	FALSE	FALSE	FALSE	0	0	0	0
COG0563	F	-	-	-	FALSE	Adenylate kinase and related kinases	1	1	2	1	FALSE	FALSE	FALSE	0	0	0	0
COG0713	C	-	-	-	FALSE	NADH:ubiquinone oxidoreductase subunit 11 or 4L (chain K)	1	1	2	1	FALSE	FALSE	FALSE	0	0	0	0
COG0815	M	-	-	-	FALSE	Apolipoprotein N-acyltransferase	1	1	2	1	FALSE	FALSE	FALSE	0	0	0	0
COG0838	C	-	-	-	FALSE	NADH:ubiquinone oxidoreductase subunit 3 (chain A)	1	1	2	1	FALSE	FALSE	FALSE	0	0	0	0
COG0839	C	-	-	-	FALSE	NADH:ubiquinone oxidoreductase subunit 6 (chain J)	1	1	2	1	FALSE	FALSE	FALSE	0	0	0	0
COG1003	E	-	-	-	FALSE	Glycine cleavage system protein P (pyridoxal-binding), C-terminal domain	1	1	2	1	FALSE	FALSE	FALSE	0	0	0	0
COG1005	C	-	-	-	FALSE	NADH:ubiquinone oxidoreductase subunit 1 (chain H)	1	1	2	1	FALSE	FALSE	FALSE	0	0	0	0
COG1008	C	-	-	-	FALSE	NADH:ubiquinone oxidoreductase subunit 4 (chain M)	1	1	2	1	FALSE	FALSE	FALSE	0	0	0	0
COG1032	C	-	-	-	FALSE	Fe-S oxidoreductase	1	1	2	1	FALSE	FALSE	FALSE	0	0	0	0
COG1178	P	-	-	-	FALSE	ABC-type Fe3+ transport system, permease component	1	1	2	1	FALSE	FALSE	FALSE	0	0	0	0
COG1183	I	-	-	-	FALSE	Phosphatidylserine synthase	1	1	2	1	FALSE	FALSE	FALSE	0	0	0	0
COG1185	J	-	-	-	FALSE	Polyribonucleotide nucleotidyltransferase (polynucleotide phosphorylase)	1	1	2	1	FALSE	FALSE	FALSE	0	0	0	0
COG1219	O	-	-	-	FALSE	ATP-dependent protease Clp, ATPase subunit	1	1	2	1	FALSE	FALSE	FALSE	0	0	0	0
COG1331	O	-	-	-	FALSE	Highly conserved protein containing a thioredoxin domain	1	1	2	1	FALSE	FALSE	FALSE	0	0	0	0
COG1555	L	-	-	-	FALSE	DNA uptake protein and related DNA-binding proteins	1	1	2	1	FALSE	FALSE	FALSE	0	0	0	0
COG1579	R	-	-	-	FALSE	Zn-ribbon protein, possibly nucleic acid-binding	1	1	2	1	FALSE	FALSE	FALSE	0	0	0	0
COG1809	S	-	-	-	FALSE	Uncharacterized conserved protein	1	1	2	1	FALSE	FALSE	FALSE	0	0	0	0
COG1842	K	T	-	-	FALSE	Phage shock protein A (IM30), suppresses sigma54-dependent transcription	1	1	2	1	FALSE	FALSE	FALSE	0	0	0	0
COG1968	V	-	-	-	FALSE	Uncharacterized bacitracin resistance protein	1	1	2	1	FALSE	FALSE	FALSE	0	0	0	0
COG2138	S	-	-	-	FALSE	Uncharacterized conserved protein	1	1	2	1	FALSE	FALSE	FALSE	0	0	0	0
COG2315	S	-	-	-	FALSE	Uncharacterized protein conserved in bacteria	1	1	2	1	FALSE	FALSE	FALSE	0	0	0	0
COG2340	S	-	-	-	FALSE	Uncharacterized protein with SCP/PR1 domains	1	1	2	1	FALSE	FALSE	FALSE	0	0	0	0
COG2346	R	-	-	-	FALSE	Truncated hemoglobins	1	1	2	1	FALSE	FALSE	FALSE	0	0	0	0
COG2816	L	-	-	-	FALSE	NTP pyrophosphohydrolases containing a Zn-finger, probably nucleic-acid-binding	1	1	2	1	FALSE	FALSE	FALSE	0	0	0	0
COG3265	G	-	-	-	FALSE	Gluconate kinase	1	1	2	1	FALSE	FALSE	FALSE	0	0	0	0
COG3920	T	-	-	-	FALSE	Signal transduction histidine kinase	1	1	2	1	FALSE	FALSE	FALSE	0	0	0	0
COG4114	R	-	-	-	FALSE	Uncharacterized Fe-S protein	1	1	2	1	FALSE	FALSE	FALSE	0	0	0	0
COG4608	E	-	-	-	FALSE	ABC-type oligopeptide transport system, ATPase component	1	1	2	1	FALSE	FALSE	FALSE	0	0	0	0
COG0576	O	-	-	-	FALSE	Molecular chaperone GrpE (heat shock protein)	1	1	3	1	FALSE	FALSE	FALSE	0	0	0	0
COG1246	E	-	-	-	FALSE	N-acetylglutamate synthase and related acetyltransferases	1	1	3	1	FALSE	FALSE	FALSE	0	0	0	0
COG1734	T	-	-	-	FALSE	DnaK suppressor protein	1	1	3	1	FALSE	FALSE	FALSE	0	0	0	0
COG2339	S	-	-	-	FALSE	Predicted membrane protein	1	1	3	1	FALSE	FALSE	FALSE	0	0	0	0
COG0196	H	-	-	-	FALSE	FAD synthase	1	1	4	1	FALSE	FALSE	FALSE	0	0	0	0
COG0014	E	-	-	-	FALSE	Gamma-glutamyl phosphate reductase	1	1	1	2	FALSE	FALSE	FALSE	0	0	0	0
COG0018	J	-	-	-	FALSE	Arginyl-tRNA synthetase	1	1	1	2	FALSE	FALSE	FALSE	0	0	0	0
COG0061	G	-	-	-	FALSE	Predicted sugar kinase	1	1	1	2	FALSE	FALSE	FALSE	0	0	0	0
COG0133	E	-	-	-	FALSE	Tryptophan synthase beta chain	1	1	1	2	FALSE	FALSE	FALSE	0	0	0	0
COG0148	G	-	-	-	FALSE	Enolase	1	1	1	2	FALSE	FALSE	FALSE	0	0	0	0
COG0152	F	-	-	-	FALSE	Phosphoribosylaminoimidazolesuccinocarboxamide (SAICAR) synthase	1	1	1	2	FALSE	FALSE	FALSE	0	0	0	0
COG0169	E	-	-	-	FALSE	Shikimate 5-dehydrogenase	1	1	1	2	FALSE	FALSE	FALSE	0	0	0	0
COG0181	H	-	-	-	FALSE	Porphobilinogen deaminase	1	1	1	2	FALSE	FALSE	FALSE	0	0	0	0
COG0191	G	-	-	-	FALSE	Fructose/tagatose bisphosphate aldolase	1	1	1	2	FALSE	FALSE	FALSE	0	0	0	0
COG0199	J	-	-	-	FALSE	Ribosomal protein S14	1	1	1	2	FALSE	FALSE	FALSE	0	0	0	0
COG0201	U	-	-	-	FALSE	Preprotein translocase subunit SecY	1	1	1	2	FALSE	FALSE	FALSE	0	0	0	0
COG0227	J	-	-	-	FALSE	Ribosomal protein L28	1	1	1	2	FALSE	FALSE	FALSE	0	0	0	0
COG0258	L	-	-	-	FALSE	5'-3' exonuclease (including N-terminal domain of PolI)	1	1	1	2	FALSE	FALSE	FALSE	0	0	0	0
COG0259	H	-	-	-	FALSE	Pyridoxamine-phosphate oxidase	1	1	1	2	FALSE	FALSE	FALSE	0	0	0	0
COG0260	E	-	-	-	FALSE	Leucyl aminopeptidase	1	1	1	2	FALSE	FALSE	FALSE	0	0	0	0
COG0287	E	-	-	-	FALSE	Prephenate dehydrogenase	1	1	1	2	FALSE	FALSE	FALSE	0	0	0	0
COG0328	L	-	-	-	FALSE	Ribonuclease HI	1	1	1	2	FALSE	FALSE	FALSE	0	0	0	0
COG0333	J	-	-	-	FALSE	Ribosomal protein L32	1	1	1	2	FALSE	FALSE	FALSE	0	0	0	0
COG0361	J	-	-	-	FALSE	Translation initiation factor 1 (IF-1)	1	1	1	2	FALSE	FALSE	FALSE	0	0	0	0
COG0363	G	-	-	-	FALSE	6-phosphogluconolactonase/Glucosamine-6-phosphate isomerase/deaminase	1	1	1	2	FALSE	FALSE	FALSE	0	0	0	0
COG0373	H	-	-	-	FALSE	Glutamyl-tRNA reductase	1	1	1	2	FALSE	FALSE	FALSE	0	0	0	0
COG0405	E	-	-	-	FALSE	Gamma-glutamyltransferase	1	1	1	2	FALSE	FALSE	FALSE	0	0	0	0
COG0442	J	-	-	-	FALSE	Prolyl-tRNA synthetase	1	1	1	2	FALSE	FALSE	FALSE	0	0	0	0
COG0506	E	-	-	-	FALSE	Proline dehydrogenase	1	1	1	2	FALSE	FALSE	FALSE	0	0	0	0
COG0547	E	-	-	-	FALSE	Anthranilate phosphoribosyltransferase	1	1	1	2	FALSE	FALSE	FALSE	0	0	0	0
COG0588	G	-	-	-	FALSE	Phosphoglycerate mutase 1	1	1	1	2	FALSE	FALSE	FALSE	0	0	0	0
COG0592	L	-	-	-	FALSE	DNA polymerase sliding clamp subunit (PCNA homolog)	1	1	1	2	FALSE	FALSE	FALSE	0	0	0	0
COG0605	P	-	-	-	FALSE	Superoxide dismutase	1	1	1	2	FALSE	FALSE	FALSE	0	0	0	0
COG0681	U	-	-	-	FALSE	Signal peptidase I	1	1	1	2	FALSE	FALSE	FALSE	0	0	0	0
COG0703	E	-	-	-	FALSE	Shikimate kinase	1	1	1	2	FALSE	FALSE	FALSE	0	0	0	0
COG0709	E	-	-	-	FALSE	Selenophosphate synthase	1	1	1	2	FALSE	FALSE	FALSE	0	0	0	0
COG0718	S	-	-	-	FALSE	Uncharacterized protein conserved in bacteria	1	1	1	2	FALSE	FALSE	FALSE	0	0	0	0
COG0746	H	-	-	-	FALSE	Molybdopterin-guanine dinucleotide biosynthesis protein A	1	1	1	2	FALSE	FALSE	FALSE	0	0	0	0
COG0804	E	-	-	-	FALSE	Urea amidohydrolase (urease) alpha subunit	1	1	1	2	FALSE	FALSE	FALSE	0	0	0	0
COG0821	I	-	-	-	FALSE	Enzyme involved in the deoxyxylulose pathway of isoprenoid biosynthesis	1	1	1	2	FALSE	FALSE	FALSE	0	0	0	0
COG0832	E	-	-	-	FALSE	Urea amidohydrolase (urease) beta subunit	1	1	1	2	FALSE	FALSE	FALSE	0	0	0	0
COG0861	P	-	-	-	FALSE	Membrane protein TerC, possibly involved in tellurium resistance	1	1	1	2	FALSE	FALSE	FALSE	0	0	0	0
COG1040	R	-	-	-	FALSE	Predicted amidophosphoribosyltransferases	1	1	1	2	FALSE	FALSE	FALSE	0	0	0	0
COG1143	C	-	-	-	FALSE	Formate hydrogenlyase subunit 6/NADH:ubiquinone oxidoreductase 23 kD subunit (chain I)	1	1	1	2	FALSE	FALSE	FALSE	0	0	0	0
COG1169	H	Q	-	-	FALSE	Isochorismate synthase	1	1	1	2	FALSE	FALSE	FALSE	0	0	0	0
COG1190	J	-	-	-	FALSE	Lysyl-tRNA synthetase (class II)	1	1	1	2	FALSE	FALSE	FALSE	0	0	0	0
COG1198	L	-	-	-	FALSE	Primosomal protein N' (replication factor Y) - superfamily II helicase	1	1	1	2	FALSE	FALSE	FALSE	0	0	0	0
COG1211	I	-	-	-	FALSE	4-diphosphocytidyl-2-methyl-D-erithritol synthase	1	1	1	2	FALSE	FALSE	FALSE	0	0	0	0
COG1276	P	-	-	-	FALSE	Putative copper export protein	1	1	1	2	FALSE	FALSE	FALSE	0	0	0	0
COG1364	E	-	-	-	FALSE	N-acetylglutamate synthase (N-acetylornithine aminotransferase)	1	1	1	2	FALSE	FALSE	FALSE	0	0	0	0
COG1514	J	-	-	-	FALSE	2'-5' RNA ligase	1	1	1	2	FALSE	FALSE	FALSE	0	0	0	0
COG1575	H	-	-	-	FALSE	1,4-dihydroxy-2-naphthoate octaprenyltransferase	1	1	1	2	FALSE	FALSE	FALSE	0	0	0	0
COG1586	E	-	-	-	FALSE	S-adenosylmethionine decarboxylase	1	1	1	2	FALSE	FALSE	FALSE	0	0	0	0
COG1610	S	-	-	-	FALSE	Uncharacterized conserved protein	1	1	1	2	FALSE	FALSE	FALSE	0	0	0	0
COG1974	K	T	-	-	FALSE	SOS-response transcriptional repressors (RecA-mediated autopeptidases)	1	1	1	2	FALSE	FALSE	FALSE	0	0	0	0
COG2008	E	-	-	-	FALSE	Threonine aldolase	1	1	1	2	FALSE	FALSE	FALSE	0	0	0	0
COG2265	J	-	-	-	FALSE	SAM-dependent methyltransferases related to tRNA (uracil-5-)-methyltransferase	1	1	1	2	FALSE	FALSE	FALSE	0	0	0	0
COG2270	R	-	-	-	FALSE	Permeases of the major facilitator superfamily	1	1	1	2	FALSE	FALSE	FALSE	0	0	0	0
COG3162	S	-	-	-	FALSE	Predicted membrane protein	1	1	1	2	FALSE	FALSE	FALSE	0	0	0	0
COG3663	L	-	-	-	FALSE	G:T/U mismatch-specific DNA glycosylase	1	1	1	2	FALSE	FALSE	FALSE	0	0	0	0
COG3823	O	-	-	-	FALSE	Glutamine cyclotransferase	1	1	1	2	FALSE	FALSE	FALSE	0	0	0	0
COG3953	R	-	-	-	FALSE	SLT domain proteins	1	1	1	2	FALSE	FALSE	FALSE	0	0	0	0
COG5637	S	-	-	-	FALSE	Predicted integral membrane protein	1	1	1	2	FALSE	FALSE	FALSE	0	0	0	0
COG0177	L	-	-	-	FALSE	Predicted EndoIII-related endonuclease	1	1	2	2	FALSE	FALSE	FALSE	0	0	0	0
COG0205	G	-	-	-	FALSE	6-phosphofructokinase	1	1	2	2	FALSE	FALSE	FALSE	0	0	0	0
COG0254	J	-	-	-	FALSE	Ribosomal protein L31	1	1	2	2	FALSE	FALSE	FALSE	0	0	0	0
COG0267	J	-	-	-	FALSE	Ribosomal protein L33	1	1	2	2	FALSE	FALSE	FALSE	0	0	0	0
COG0322	L	-	-	-	FALSE	Nuclease subunit of the excinuclease complex	1	1	2	2	FALSE	FALSE	FALSE	0	0	0	0
COG0342	U	-	-	-	FALSE	Preprotein translocase subunit SecD	1	1	2	2	FALSE	FALSE	FALSE	0	0	0	0
COG0462	F	E	-	-	FALSE	Phosphoribosylpyrophosphate synthetase	1	1	2	2	FALSE	FALSE	FALSE	0	0	0	0
COG0578	C	-	-	-	FALSE	Glycerol-3-phosphate dehydrogenase	1	1	2	2	FALSE	FALSE	FALSE	0	0	0	0
COG0749	L	-	-	-	FALSE	DNA polymerase I - 3'-5' exonuclease and polymerase domains	1	1	2	2	FALSE	FALSE	FALSE	0	0	0	0
COG1119	P	-	-	-	FALSE	ABC-type molybdenum transport system, ATPase component/photorepair protein PhrA	1	1	2	2	FALSE	FALSE	FALSE	0	0	0	0
COG1587	H	-	-	-	FALSE	Uroporphyrinogen-III synthase	1	1	2	2	FALSE	FALSE	FALSE	0	0	0	0
COG1605	E	-	-	-	FALSE	Chorismate mutase	1	1	2	2	FALSE	FALSE	FALSE	0	0	0	0
COG1643	L	-	-	-	FALSE	HrpA-like helicases	1	1	2	2	FALSE	FALSE	FALSE	0	0	0	0
COG2358	R	-	-	-	FALSE	TRAP-type uncharacterized transport system, periplasmic component	1	1	2	2	FALSE	FALSE	FALSE	0	0	0	0
COG2962	R	-	-	-	FALSE	Predicted permeases	1	1	2	2	FALSE	FALSE	FALSE	0	0	0	0
COG3217	R	-	-	-	FALSE	Uncharacterized Fe-S protein	1	1	2	2	FALSE	FALSE	FALSE	0	0	0	0
COG3585	H	-	-	-	FALSE	Molybdopterin-binding protein	1	1	2	2	FALSE	FALSE	FALSE	0	0	0	0
COG4101	G	-	-	-	FALSE	Predicted mannose-6-phosphate isomerase	1	1	2	2	FALSE	FALSE	FALSE	0	0	0	0
COG4301	S	-	-	-	FALSE	Uncharacterized conserved protein	1	1	2	2	FALSE	FALSE	FALSE	0	0	0	0
COG0306	P	-	-	-	FALSE	Phosphate/sulphate permeases	1	1	3	2	FALSE	FALSE	FALSE	0	0	0	0
COG0509	E	-	-	-	FALSE	Glycine cleavage system H protein (lipoate-binding)	1	1	3	2	FALSE	FALSE	FALSE	0	0	0	0
COG0758	L	U	-	-	FALSE	Predicted Rossmann fold nucleotide-binding protein involved in DNA uptake	1	1	3	2	FALSE	FALSE	FALSE	0	0	0	0
COG1038	C	-	-	-	FALSE	Pyruvate carboxylase	1	1	3	2	FALSE	FALSE	FALSE	0	0	0	0
COG1408	R	-	-	-	FALSE	Predicted phosphohydrolases	1	1	3	2	FALSE	FALSE	FALSE	0	0	0	0
COG1929	G	-	-	-	FALSE	Glycerate kinase	1	1	3	2	FALSE	FALSE	FALSE	0	0	0	0
COG0693	R	-	-	-	FALSE	Putative intracellular protease/amidase	1	1	5	2	FALSE	FALSE	FALSE	0	0	0	0
COG2608	P	-	-	-	FALSE	Copper chaperone	1	1	5	2	FALSE	FALSE	FALSE	0	0	0	0
COG0530	P	-	-	-	FALSE	Ca2+/Na+ antiporter	1	1	0	3	FALSE	FALSE	FALSE	0	0	0	0
COG0134	E	-	-	-	FALSE	Indole-3-glycerol phosphate synthase	1	1	1	3	FALSE	FALSE	FALSE	0	0	0	0
COG0698	G	-	-	-	FALSE	Ribose 5-phosphate isomerase RpiB	1	1	1	3	FALSE	FALSE	FALSE	0	0	0	0
COG0750	M	-	-	-	FALSE	Predicted membrane-associated Zn-dependent proteases 1	1	1	1	3	FALSE	FALSE	FALSE	0	0	0	0
COG1104	E	-	-	-	FALSE	Cysteine sulfinate desulfinase/cysteine desulfurase and related enzymes	1	1	1	3	FALSE	FALSE	FALSE	0	0	0	0
COG1540	R	-	-	-	FALSE	Uncharacterized proteins, homologs of lactam utilization protein B	1	1	1	3	FALSE	FALSE	FALSE	0	0	0	0
COG1273	S	-	-	-	FALSE	Uncharacterized conserved protein	1	1	2	3	FALSE	FALSE	FALSE	0	0	0	0
COG1418	R	-	-	-	FALSE	Predicted HD superfamily hydrolase	1	1	2	3	FALSE	FALSE	FALSE	0	0	0	0
COG1840	P	-	-	-	FALSE	ABC-type Fe3+ transport system, periplasmic component	1	1	2	3	FALSE	FALSE	FALSE	0	0	0	0
COG1985	H	-	-	-	FALSE	Pyrimidine reductase, riboflavin biosynthesis	1	1	2	3	FALSE	FALSE	FALSE	0	0	0	0
COG2148	M	-	-	-	FALSE	Sugar transferases involved in lipopolysaccharide synthesis	1	1	2	3	FALSE	FALSE	FALSE	0	0	0	0
COG2169	F	-	-	-	FALSE	Adenosine deaminase	1	1	2	3	FALSE	FALSE	FALSE	0	0	0	0
COG2844	O	-	-	-	FALSE	UTP:GlnB (protein PII) uridylyltransferase	1	1	2	3	FALSE	FALSE	FALSE	0	0	0	0
COG1042	C	-	-	-	FALSE	Acyl-CoA synthetase (NDP forming)	1	1	3	3	FALSE	FALSE	FALSE	0	0	0	0
COG0473	C	E	-	-	FALSE	Isocitrate/isopropylmalate dehydrogenase	1	1	4	3	FALSE	FALSE	FALSE	0	0	0	0
COG1240	H	-	-	-	FALSE	Mg-chelatase subunit ChlD	1	1	4	3	FALSE	FALSE	FALSE	0	0	0	0
COG2837	P	-	-	-	FALSE	Predicted iron-dependent peroxidase	1	1	4	3	FALSE	FALSE	FALSE	0	0	0	0
COG0159	E	-	-	-	FALSE	Tryptophan synthase alpha chain	1	1	1	4	FALSE	FALSE	FALSE	0	0	0	0
COG0236	I	Q	-	-	FALSE	Acyl carrier protein	1	1	1	4	FALSE	FALSE	FALSE	0	0	0	0
COG0728	R	-	-	-	FALSE	Uncharacterized membrane protein, putative virulence factor	1	1	1	4	FALSE	FALSE	FALSE	0	0	0	0
COG1845	C	-	-	-	FALSE	Heme/copper-type cytochrome/quinol oxidase, subunit 3	1	1	1	4	FALSE	FALSE	FALSE	0	0	0	0
COG2049	E	-	-	-	FALSE	Allophanate hydrolase subunit 1	1	1	1	4	FALSE	FALSE	FALSE	0	0	0	0
COG3963	I	-	-	-	FALSE	Phospholipid N-methyltransferase	1	1	1	4	FALSE	FALSE	FALSE	0	0	0	0
COG0304	I	Q	-	-	FALSE	3-oxoacyl-(acyl-carrier-protein) synthase	1	1	2	4	FALSE	FALSE	FALSE	0	0	0	0
COG1409	R	-	-	-	FALSE	Predicted phosphohydrolases	1	1	2	4	FALSE	FALSE	FALSE	0	0	0	0
COG2423	E	-	-	-	FALSE	Predicted ornithine cyclodeaminase, mu-crystallin homolog	1	1	2	4	FALSE	FALSE	FALSE	0	0	0	0
COG0655	R	-	-	-	FALSE	Multimeric flavodoxin WrbA	1	1	4	4	FALSE	FALSE	FALSE	0	0	0	0
COG1984	E	-	-	-	FALSE	Allophanate hydrolase subunit 2	1	1	1	5	FALSE	FALSE	FALSE	0	0	0	0
COG3590	O	-	-	-	FALSE	Predicted metalloendopeptidase	1	1	1	5	FALSE	FALSE	FALSE	0	0	0	0
COG1957	F	-	-	-	FALSE	Inosine-uridine nucleoside N-ribohydrolase	1	1	2	5	FALSE	FALSE	FALSE	0	0	0	0
COG2321	R	-	-	-	FALSE	Predicted metalloprotease	1	1	2	5	FALSE	FALSE	FALSE	0	0	0	0
COG3427	S	-	-	-	FALSE	Uncharacterized conserved protein	1	1	5	5	FALSE	FALSE	FALSE	0	0	0	0
COG1475	K	-	-	-	FALSE	Predicted transcriptional regulators	1	1	6	5	FALSE	FALSE	FALSE	0	0	0	0
COG1232	H	-	-	-	FALSE	Protoporphyrinogen oxidase	1	1	1	6	FALSE	FALSE	FALSE	0	0	0	0
COG3662	S	-	-	-	FALSE	Uncharacterized protein conserved in bacteria	1	1	2	6	FALSE	FALSE	FALSE	0	0	0	0
COG0044	F	-	-	-	FALSE	Dihydroorotase and related cyclic amidohydrolases	1	1	8	6	FALSE	FALSE	FALSE	0	0	0	0
COG0431	R	-	-	-	FALSE	Predicted flavoprotein	1	1	1	7	FALSE	FALSE	FALSE	0	0	0	0
COG1175	G	-	-	-	FALSE	ABC-type sugar transport systems, permease components	1	1	1	7	FALSE	FALSE	FALSE	0	0	0	0
COG0591	E	R	-	-	FALSE	Na+/proline symporter	1	1	2	7	FALSE	FALSE	FALSE	0	0	0	0
COG0653	U	-	-	-	FALSE	Preprotein translocase subunit SecA (ATPase, RNA helicase)	1	1	1	8	FALSE	FALSE	FALSE	0	0	0	0
COG0673	R	-	-	-	FALSE	Predicted dehydrogenases and related proteins	1	1	8	10	FALSE	FALSE	FALSE	0	0	0	0
COG0702	M	G	-	-	FALSE	Predicted nucleoside-diphosphate-sugar epimerases	1	1	5	18	FALSE	FALSE	FALSE	0	0	0	0
COG0577	V	-	-	-	FALSE	ABC-type antimicrobial peptide transport system, permease component	1	1	1	19	FALSE	FALSE	FALSE	0	0	0	0
COG1609	K	-	-	-	FALSE	Transcriptional regulators	1	1	6	23	FALSE	FALSE	FALSE	0	0	0	0
COG2271	G	-	-	-	FALSE	Sugar phosphate permease	1	1	17	33	FALSE	FALSE	FALSE	0	0	0	0
COG0699	R	-	-	-	FALSE	Predicted GTPases (dynamin-related)	1	2	0	0	FALSE	FALSE	FALSE	0	0	0	0
COG1203	R	-	-	-	FALSE	Predicted helicases	1	2	0	0	FALSE	FALSE	FALSE	0	0	0	0
COG2111	P	-	-	-	FALSE	Multisubunit Na+/H+ antiporter, MnhB subunit	1	2	0	0	FALSE	FALSE	FALSE	0	0	0	0
COG3874	S	-	-	-	FALSE	Uncharacterized conserved protein	1	2	0	0	FALSE	FALSE	FALSE	0	0	0	0
COG4325	S	-	-	-	FALSE	Predicted membrane protein	1	2	0	0	FALSE	FALSE	FALSE	0	0	0	0
COG0646	E	-	-	-	FALSE	Methionine synthase I (cobalamin-dependent), methyltransferase domain	1	2	1	0	FALSE	FALSE	FALSE	0	0	0	0
COG1006	P	-	-	-	FALSE	Multisubunit Na+/H+ antiporter, MnhC subunit	1	2	1	0	FALSE	FALSE	FALSE	0	0	0	0
COG4988	C	O	-	-	FALSE	ABC-type transport system involved in cytochrome bd biosynthesis, ATPase and permease components	1	2	1	0	FALSE	FALSE	FALSE	0	0	0	0
COG0572	F	-	-	-	FALSE	Uridine kinase	1	2	3	0	FALSE	FALSE	FALSE	0	0	0	0
COG2898	S	-	-	-	FALSE	Uncharacterized conserved protein	1	2	5	0	FALSE	FALSE	FALSE	0	0	0	0
COG1479	S	-	-	-	FALSE	Uncharacterized conserved protein	1	2	0	1	FALSE	FALSE	FALSE	0	0	0	0
COG3865	S	-	-	-	FALSE	Uncharacterized protein conserved in bacteria	1	2	0	1	FALSE	FALSE	FALSE	0	0	0	0
COG0153	G	-	-	-	FALSE	Galactokinase	1	2	1	1	FALSE	FALSE	FALSE	0	0	0	0
COG0171	H	-	-	-	FALSE	NAD synthase	1	2	1	1	FALSE	FALSE	FALSE	0	0	0	0
COG0194	F	-	-	-	FALSE	Guanylate kinase	1	2	1	1	FALSE	FALSE	FALSE	0	0	0	0
COG0221	C	-	-	-	FALSE	Inorganic pyrophosphatase	1	2	1	1	FALSE	FALSE	FALSE	0	0	0	0
COG0289	E	-	-	-	FALSE	Dihydrodipicolinate reductase	1	2	1	1	FALSE	FALSE	FALSE	0	0	0	0
COG0309	O	-	-	-	FALSE	Hydrogenase maturation factor	1	2	1	1	FALSE	FALSE	FALSE	0	0	0	0
COG0374	C	-	-	-	FALSE	Ni,Fe-hydrogenase I large subunit	1	2	1	1	FALSE	FALSE	FALSE	0	0	0	0
COG0397	S	-	-	-	FALSE	Uncharacterized conserved protein	1	2	1	1	FALSE	FALSE	FALSE	0	0	0	0
COG0409	O	-	-	-	FALSE	Hydrogenase maturation factor	1	2	1	1	FALSE	FALSE	FALSE	0	0	0	0
COG0468	L	-	-	-	FALSE	RecA/RadA recombinase	1	2	1	1	FALSE	FALSE	FALSE	0	0	0	0
COG0496	R	-	-	-	FALSE	Predicted acid phosphatase	1	2	1	1	FALSE	FALSE	FALSE	0	0	0	0
COG0499	H	-	-	-	FALSE	S-adenosylhomocysteine hydrolase	1	2	1	1	FALSE	FALSE	FALSE	0	0	0	0
COG0512	E	H	-	-	FALSE	Anthranilate/para-aminobenzoate synthases component II	1	2	1	1	FALSE	FALSE	FALSE	0	0	0	0
COG0561	R	-	-	-	FALSE	Predicted hydrolases of the HAD superfamily	1	2	1	1	FALSE	FALSE	FALSE	0	0	0	0
COG0597	M	U	-	-	FALSE	Lipoprotein signal peptidase	1	2	1	1	FALSE	FALSE	FALSE	0	0	0	0
COG0636	C	-	-	-	FALSE	F0F1-type ATP synthase, subunit c/Archaeal/vacuolar-type H+-ATPase, subunit K	1	2	1	1	FALSE	FALSE	FALSE	0	0	0	0
COG0680	C	-	-	-	FALSE	Ni,Fe-hydrogenase maturation factor	1	2	1	1	FALSE	FALSE	FALSE	0	0	0	0
COG0712	C	-	-	-	FALSE	F0F1-type ATP synthase, delta subunit (mitochondrial oligomycin sensitivity protein)	1	2	1	1	FALSE	FALSE	FALSE	0	0	0	0
COG0721	J	-	-	-	FALSE	Asp-tRNAAsn/Glu-tRNAGln amidotransferase C subunit	1	2	1	1	FALSE	FALSE	FALSE	0	0	0	0
COG0787	M	-	-	-	FALSE	Alanine racemase	1	2	1	1	FALSE	FALSE	FALSE	0	0	0	0
COG0796	M	-	-	-	FALSE	Glutamate racemase	1	2	1	1	FALSE	FALSE	FALSE	0	0	0	0
COG0802	R	-	-	-	FALSE	Predicted ATPase or kinase	1	2	1	1	FALSE	FALSE	FALSE	0	0	0	0
COG1201	R	-	-	-	FALSE	Lhr-like helicases	1	2	1	1	FALSE	FALSE	FALSE	0	0	0	0
COG1207	M	-	-	-	FALSE	N-acetylglucosamine-1-phosphate uridyltransferase (contains nucleotidyltransferase and I-patch acetyltransferase domains)	1	2	1	1	FALSE	FALSE	FALSE	0	0	0	0
COG1585	O	U	-	-	FALSE	Membrane protein implicated in regulation of membrane protease activity	1	2	1	1	FALSE	FALSE	FALSE	0	0	0	0
COG1606	R	-	-	-	FALSE	ATP-utilizing enzymes of the PP-loop superfamily	1	2	1	1	FALSE	FALSE	FALSE	0	0	0	0
COG1641	S	-	-	-	FALSE	Uncharacterized conserved protein	1	2	1	1	FALSE	FALSE	FALSE	0	0	0	0
COG1691	R	-	-	-	FALSE	NCAIR mutase (PurE)-related proteins	1	2	1	1	FALSE	FALSE	FALSE	0	0	0	0
COG1740	C	-	-	-	FALSE	Ni,Fe-hydrogenase I small subunit	1	2	1	1	FALSE	FALSE	FALSE	0	0	0	0
COG1994	R	-	-	-	FALSE	Zn-dependent proteases	1	2	1	1	FALSE	FALSE	FALSE	0	0	0	0
COG2047	R	-	-	-	FALSE	Uncharacterized protein (ATP-grasp superfamily)	1	2	1	1	FALSE	FALSE	FALSE	0	0	0	0
COG2242	H	-	-	-	FALSE	Precorrin-6B methylase 2	1	2	1	1	FALSE	FALSE	FALSE	0	0	0	0
COG2243	H	-	-	-	FALSE	Precorrin-2 methylase	1	2	1	1	FALSE	FALSE	FALSE	0	0	0	0
COG0039	C	-	-	-	FALSE	Malate/lactate dehydrogenases	1	2	2	1	FALSE	FALSE	FALSE	0	0	0	0
COG0212	H	-	-	-	FALSE	5-formyltetrahydrofolate cyclo-ligase	1	2	2	1	FALSE	FALSE	FALSE	0	0	0	0
COG0302	H	-	-	-	FALSE	GTP cyclohydrolase I	1	2	2	1	FALSE	FALSE	FALSE	0	0	0	0
COG0465	O	-	-	-	FALSE	ATP-dependent Zn proteases	1	2	2	1	FALSE	FALSE	FALSE	0	0	0	0
COG0549	E	-	-	-	FALSE	Carbamate kinase	1	2	2	1	FALSE	FALSE	FALSE	0	0	0	0
COG0803	P	-	-	-	FALSE	ABC-type metal ion transport system, periplasmic component/surface adhesin	1	2	2	1	FALSE	FALSE	FALSE	0	0	0	0
COG1121	P	-	-	-	FALSE	ABC-type Mn/Zn transport systems, ATPase component	1	2	2	1	FALSE	FALSE	FALSE	0	0	0	0
COG1275	P	-	-	-	FALSE	Tellurite resistance protein and related permeases	1	2	2	1	FALSE	FALSE	FALSE	0	0	0	0
COG2887	L	-	-	-	FALSE	RecB family exonuclease	1	2	2	1	FALSE	FALSE	FALSE	0	0	0	0
COG3004	P	-	-	-	FALSE	Na+/H+ antiporter	1	2	2	1	FALSE	FALSE	FALSE	0	0	0	0
COG1009	C	P	-	-	FALSE	NADH:ubiquinone oxidoreductase subunit 5 (chain L)/Multisubunit Na+/H+ antiporter, MnhA subunit	1	2	3	1	FALSE	FALSE	FALSE	0	0	0	0
COG1146	C	-	-	-	FALSE	Ferredoxin	1	2	6	1	FALSE	FALSE	FALSE	0	0	0	0
COG0030	J	-	-	-	FALSE	Dimethyladenosine transferase (rRNA methylation)	1	2	1	2	FALSE	FALSE	FALSE	0	0	0	0
COG0075	E	-	-	-	FALSE	Serine-pyruvate aminotransferase/archaeal aspartate aminotransferase	1	2	1	2	FALSE	FALSE	FALSE	0	0	0	0
COG0356	C	-	-	-	FALSE	F0F1-type ATP synthase, subunit a	1	2	1	2	FALSE	FALSE	FALSE	0	0	0	0
COG0413	H	-	-	-	FALSE	Ketopantoate hydroxymethyltransferase	1	2	1	2	FALSE	FALSE	FALSE	0	0	0	0
COG1290	C	-	-	-	FALSE	Cytochrome b subunit of the bc complex	1	2	1	2	FALSE	FALSE	FALSE	0	0	0	0
COG3540	P	-	-	-	FALSE	Phosphodiesterase/alkaline phosphatase D	1	2	1	2	FALSE	FALSE	FALSE	0	0	0	0
COG0001	H	-	-	-	FALSE	Glutamate-1-semialdehyde aminotransferase	1	2	2	2	FALSE	FALSE	FALSE	0	0	0	0
COG0155	P	-	-	-	FALSE	Sulfite reductase, beta subunit (hemoprotein)	1	2	2	2	FALSE	FALSE	FALSE	0	0	0	0
COG0234	O	-	-	-	FALSE	Co-chaperonin GroES (HSP10)	1	2	2	2	FALSE	FALSE	FALSE	0	0	0	0
COG0316	S	-	-	-	FALSE	Uncharacterized conserved protein	1	2	2	2	FALSE	FALSE	FALSE	0	0	0	0
COG1905	C	-	-	-	FALSE	NADH:ubiquinone oxidoreductase 24 kD subunit	1	2	2	2	FALSE	FALSE	FALSE	0	0	0	0
COG1977	H	-	-	-	FALSE	Molybdopterin converting factor, small subunit	1	2	2	2	FALSE	FALSE	FALSE	0	0	0	0
COG4783	R	-	-	-	FALSE	Putative Zn-dependent protease, contains TPR repeats	1	2	2	2	FALSE	FALSE	FALSE	0	0	0	0
COG5001	T	-	-	-	FALSE	Predicted signal transduction protein containing a membrane domain, an EAL and a GGDEF domain	1	2	2	2	FALSE	FALSE	FALSE	0	0	0	0
COG0021	G	-	-	-	FALSE	Transketolase	1	2	3	2	FALSE	FALSE	FALSE	0	0	0	0
COG0076	E	-	-	-	FALSE	Glutamate decarboxylase and related PLP-dependent proteins	1	2	3	2	FALSE	FALSE	FALSE	0	0	0	0
COG0598	P	-	-	-	FALSE	Mg2+ and Co2+ transporters	1	2	3	2	FALSE	FALSE	FALSE	0	0	0	0
COG1682	G	M	-	-	FALSE	ABC-type polysaccharide/polyol phosphate export systems, permease component	1	2	3	2	FALSE	FALSE	FALSE	0	0	0	0
COG3185	E	R	-	-	FALSE	4-hydroxyphenylpyruvate dioxygenase and related hemolysins	1	2	3	2	FALSE	FALSE	FALSE	0	0	0	0
COG0663	R	-	-	-	FALSE	Carbonic anhydrases/acetyltransferases, isoleucine patch superfamily	1	2	4	2	FALSE	FALSE	FALSE	0	0	0	0
COG0664	T	-	-	-	FALSE	cAMP-binding proteins - catabolite gene activator and regulatory subunit of cAMP-dependent protein kinases	1	2	4	2	FALSE	FALSE	FALSE	0	0	0	0
COG1611	R	-	-	-	FALSE	Predicted Rossmann fold nucleotide-binding protein	1	2	4	2	FALSE	FALSE	FALSE	0	0	0	0
COG1937	S	-	-	-	FALSE	Uncharacterized protein conserved in bacteria	1	2	4	2	FALSE	FALSE	FALSE	0	0	0	0
COG3246	S	-	-	-	FALSE	Uncharacterized conserved protein	1	2	4	2	FALSE	FALSE	FALSE	0	0	0	0
COG0305	L	-	-	-	FALSE	Replicative DNA helicase	1	2	5	2	FALSE	FALSE	FALSE	0	0	0	0
COG2337	T	-	-	-	FALSE	Growth inhibitor	1	2	0	3	FALSE	FALSE	FALSE	0	0	0	0
COG0308	E	-	-	-	FALSE	Aminopeptidase N	1	2	1	3	FALSE	FALSE	FALSE	0	0	0	0
COG0753	P	-	-	-	FALSE	Catalase	1	2	1	3	FALSE	FALSE	FALSE	0	0	0	0
COG0294	H	-	-	-	FALSE	Dihydropteroate synthase and related enzymes	1	2	2	3	FALSE	FALSE	FALSE	0	0	0	0
COG0584	C	-	-	-	FALSE	Glycerophosphoryl diester phosphodiesterase	1	2	2	3	FALSE	FALSE	FALSE	0	0	0	0
COG0661	R	-	-	-	FALSE	Predicted unusual protein kinase	1	2	2	3	FALSE	FALSE	FALSE	0	0	0	0
COG1262	S	-	-	-	FALSE	Uncharacterized conserved protein	1	2	2	3	FALSE	FALSE	FALSE	0	0	0	0
COG1703	E	-	-	-	FALSE	Putative periplasmic protein kinase ArgK and related GTPases of G3E family	1	2	2	3	FALSE	FALSE	FALSE	0	0	0	0
COG1741	R	-	-	-	FALSE	Pirin-related protein	1	2	2	3	FALSE	FALSE	FALSE	0	0	0	0
COG1807	M	-	-	-	FALSE	4-amino-4-deoxy-L-arabinose transferase and related glycosyltransferases of PMT family	1	2	2	3	FALSE	FALSE	FALSE	0	0	0	0
COG2133	G	-	-	-	FALSE	Glucose/sorbosone dehydrogenases	1	2	2	3	FALSE	FALSE	FALSE	0	0	0	0
COG3733	Q	-	-	-	FALSE	Cu2+-containing amine oxidase	1	2	2	3	FALSE	FALSE	FALSE	0	0	0	0
COG4992	E	-	-	-	FALSE	Ornithine/acetylornithine aminotransferase	1	2	2	3	FALSE	FALSE	FALSE	0	0	0	0
COG0447	H	-	-	-	FALSE	Dihydroxynaphthoic acid synthase	1	2	3	3	FALSE	FALSE	FALSE	0	0	0	0
COG1523	G	-	-	-	FALSE	Type II secretory pathway, pullulanase PulA and related glycosidases	1	2	3	3	FALSE	FALSE	FALSE	0	0	0	0
COG1721	R	-	-	-	FALSE	Uncharacterized conserved protein (some members contain a von Willebrand factor type A (vWA) domain)	1	2	3	3	FALSE	FALSE	FALSE	0	0	0	0
COG1835	I	-	-	-	FALSE	Predicted acyltransferases	1	2	3	3	FALSE	FALSE	FALSE	0	0	0	0
COG1304	C	-	-	-	FALSE	L-lactate dehydrogenase (FMN-dependent) and related alpha-hydroxy acid dehydrogenases	1	2	4	3	FALSE	FALSE	FALSE	0	0	0	0
COG0045	C	-	-	-	FALSE	Succinyl-CoA synthetase, beta subunit	1	2	1	4	FALSE	FALSE	FALSE	0	0	0	0
COG0704	P	-	-	-	FALSE	Phosphate uptake regulator	1	2	2	4	FALSE	FALSE	FALSE	0	0	0	0
COG1764	O	-	-	-	FALSE	Predicted redox protein, regulator of disulfide bond formation	1	2	2	4	FALSE	FALSE	FALSE	0	0	0	0
COG0161	H	-	-	-	FALSE	Adenosylmethionine-8-amino-7-oxononanoate aminotransferase	1	2	3	4	FALSE	FALSE	FALSE	0	0	0	0
COG0788	F	-	-	-	FALSE	Formyltetrahydrofolate hydrolase	1	2	3	4	FALSE	FALSE	FALSE	0	0	0	0
COG1075	R	-	-	-	FALSE	Predicted acetyltransferases and hydrolases with the alpha/beta hydrolase fold	1	2	3	4	FALSE	FALSE	FALSE	0	0	0	0
COG2375	P	-	-	-	FALSE	Siderophore-interacting protein	1	2	3	4	FALSE	FALSE	FALSE	0	0	0	0
COG0129	E	G	-	-	FALSE	Dihydroxyacid dehydratase/phosphogluconate dehydratase	1	2	4	4	FALSE	FALSE	FALSE	0	0	0	0
COG0483	G	-	-	-	FALSE	Archaeal fructose-1,6-bisphosphatase and related enzymes of inositol monophosphatase family	1	2	4	4	FALSE	FALSE	FALSE	0	0	0	0
COG0332	I	-	-	-	FALSE	3-oxoacyl-[acyl-carrier-protein] synthase III	1	2	1	5	FALSE	FALSE	FALSE	0	0	0	0
COG3839	G	-	-	-	FALSE	ABC-type sugar transport systems, ATPase components	1	2	1	6	FALSE	FALSE	FALSE	0	0	0	0
COG2220	R	-	-	-	FALSE	Predicted Zn-dependent hydrolases of the beta-lactamase fold	1	2	3	6	FALSE	FALSE	FALSE	0	0	0	0
COG4591	M	-	-	-	FALSE	ABC-type transport system, involved in lipoprotein release, permease component	1	2	3	6	FALSE	FALSE	FALSE	0	0	0	0
COG0395	G	-	-	-	FALSE	ABC-type sugar transport system, permease component	1	2	1	7	FALSE	FALSE	FALSE	0	0	0	0
COG1574	R	-	-	-	FALSE	Predicted metal-dependent hydrolase with the TIM-barrel fold	1	2	2	7	FALSE	FALSE	FALSE	0	0	0	0
COG0235	G	-	-	-	FALSE	Ribulose-5-phosphate 4-epimerase and related epimerases and aldolases	1	2	4	7	FALSE	FALSE	FALSE	0	0	0	0
COG1126	E	-	-	-	FALSE	ABC-type polar amino acid transport system, ATPase component	1	2	4	7	FALSE	FALSE	FALSE	0	0	0	0
COG2755	E	-	-	-	FALSE	Lysophospholipase L1 and related esterases	1	2	5	7	FALSE	FALSE	FALSE	0	0	0	0
COG0329	E	M	-	-	FALSE	Dihydrodipicolinate synthase/N-acetylneuraminate lyase	1	2	4	8	FALSE	FALSE	FALSE	0	0	0	0
COG0834	E	T	-	-	FALSE	ABC-type amino acid transport/signal transduction systems, periplasmic component/domain	1	2	5	9	FALSE	FALSE	FALSE	0	0	0	0
COG2128	S	-	-	-	FALSE	Uncharacterized conserved protein	1	2	16	9	FALSE	FALSE	FALSE	0	0	0	0
COG1457	F	-	-	-	FALSE	Purine-cytosine permease and related proteins	1	2	4	17	FALSE	FALSE	FALSE	0	0	0	0
COG0732	V	-	-	-	FALSE	Restriction endonuclease S subunits	1	3	0	0	FALSE	FALSE	FALSE	0	0	0	0
COG4096	V	-	-	-	FALSE	Type I site-specific restriction-modification system, R (restriction) subunit and related helicases	1	3	0	0	FALSE	FALSE	FALSE	0	0	0	0
COG0392	S	-	-	-	FALSE	Predicted integral membrane protein	1	3	3	0	FALSE	FALSE	FALSE	0	0	0	0
COG2331	S	-	-	-	FALSE	Uncharacterized protein conserved in bacteria	1	3	3	0	FALSE	FALSE	FALSE	0	0	0	0
COG3588	G	-	-	-	FALSE	Fructose-1,6-bisphosphate aldolase	1	3	3	0	FALSE	FALSE	FALSE	0	0	0	0
COG1060	H	R	-	-	FALSE	Thiamine biosynthesis enzyme ThiH and related uncharacterized enzymes	1	3	1	1	FALSE	FALSE	FALSE	0	0	0	0
COG2847	S	-	-	-	FALSE	Uncharacterized protein conserved in bacteria	1	3	1	1	FALSE	FALSE	FALSE	0	0	0	0
COG0223	J	-	-	-	FALSE	Methionyl-tRNA formyltransferase	1	3	2	1	FALSE	FALSE	FALSE	0	0	0	0
COG1108	P	-	-	-	FALSE	ABC-type Mn2+/Zn2+ transport systems, permease components	1	3	2	1	FALSE	FALSE	FALSE	0	0	0	0
COG0192	H	-	-	-	FALSE	S-adenosylmethionine synthetase	1	3	3	1	FALSE	FALSE	FALSE	0	0	0	0
COG0108	H	-	-	-	FALSE	3,4-dihydroxy-2-butanone 4-phosphate synthase	1	3	4	1	FALSE	FALSE	FALSE	0	0	0	0
COG2161	D	-	-	-	TRUE	Antitoxin of toxin-antitoxin stability system	1	3	0	2	FALSE	FALSE	FALSE	1	3	0	2
COG1181	M	-	-	-	FALSE	D-alanine-D-alanine ligase and related ATP-grasp enzymes	1	3	2	2	FALSE	FALSE	FALSE	0	0	0	0
COG0626	E	-	-	-	FALSE	Cystathionine beta-lyases/cystathionine gamma-synthases	1	3	3	2	FALSE	FALSE	FALSE	0	0	0	0
COG0659	P	-	-	-	FALSE	Sulfate permease and related transporters (MFS superfamily)	1	3	3	2	FALSE	FALSE	FALSE	0	0	0	0
COG0685	E	-	-	-	FALSE	5,10-methylenetetrahydrofolate reductase	1	3	4	2	FALSE	FALSE	FALSE	0	0	0	0
COG0059	E	H	-	-	FALSE	Ketol-acid reductoisomerase	1	3	1	3	FALSE	FALSE	FALSE	0	0	0	0
COG0115	E	H	-	-	FALSE	Branched-chain amino acid aminotransferase/4-amino-4-deoxychorismate lyase	1	3	1	3	FALSE	FALSE	FALSE	0	0	0	0
COG0449	M	-	-	-	FALSE	Glucosamine 6-phosphate synthetase, contains amidotransferase and phosphosugar isomerase domains	1	3	1	3	FALSE	FALSE	FALSE	0	0	0	0
COG0590	F	J	-	-	FALSE	Cytosine/adenosine deaminases	1	3	1	3	FALSE	FALSE	FALSE	0	0	0	0
COG3973	R	-	-	-	FALSE	Superfamily I DNA and RNA helicases	1	3	2	3	FALSE	FALSE	FALSE	0	0	0	0
COG0782	K	-	-	-	FALSE	Transcription elongation factor	1	3	3	3	FALSE	FALSE	FALSE	0	0	0	0
COG2606	S	-	-	-	FALSE	Uncharacterized conserved protein	1	3	3	3	FALSE	FALSE	FALSE	0	0	0	0
COG4231	C	-	-	-	FALSE	Indolepyruvate ferredoxin oxidoreductase, alpha and beta subunits	1	3	3	3	FALSE	FALSE	FALSE	0	0	0	0
COG1788	I	-	-	-	FALSE	Acyl CoA:acetate/3-ketoacid CoA transferase, alpha subunit	1	3	4	3	FALSE	FALSE	FALSE	0	0	0	0
COG1651	O	-	-	-	FALSE	Protein-disulfide isomerase	1	3	5	3	FALSE	FALSE	FALSE	0	0	0	0
COG0288	P	-	-	-	FALSE	Carbonic anhydrase	1	3	2	4	FALSE	FALSE	FALSE	0	0	0	0
COG3396	S	-	-	-	FALSE	Uncharacterized conserved protein	1	3	4	4	FALSE	FALSE	FALSE	0	0	0	0
COG0492	O	-	-	-	FALSE	Thioredoxin reductase	1	3	6	4	FALSE	FALSE	FALSE	0	0	0	0
COG1120	P	H	-	-	FALSE	ABC-type cobalamin/Fe3+-siderophores transport systems, ATPase components	1	3	1	5	FALSE	FALSE	FALSE	0	0	0	0
COG0069	E	-	-	-	FALSE	Glutamate synthase domain 2	1	3	3	5	FALSE	FALSE	FALSE	0	0	0	0
COG0350	L	-	-	-	FALSE	Methylated DNA-protein cysteine methyltransferase	1	3	3	5	FALSE	FALSE	FALSE	0	0	0	0
COG0697	G	E	R	-	FALSE	Permeases of the drug/metabolite transporter (DMT) superfamily	1	3	3	6	FALSE	FALSE	FALSE	0	0	0	0
COG2807	P	-	-	-	FALSE	Cyanate permease	1	3	3	6	FALSE	FALSE	FALSE	0	0	0	0
COG0824	R	-	-	-	FALSE	Predicted thioesterase	1	3	4	6	FALSE	FALSE	FALSE	0	0	0	0
COG0404	E	-	-	-	FALSE	Glycine cleavage system T protein (aminomethyltransferase)	1	3	4	7	FALSE	FALSE	FALSE	0	0	0	0
COG0599	S	-	-	-	FALSE	Uncharacterized homolog of gamma-carboxymuconolactone decarboxylase subunit	1	3	4	7	FALSE	FALSE	FALSE	0	0	0	0
COG0402	F	R	-	-	FALSE	Cytosine deaminase and related metal-dependent hydrolases	1	3	4	8	FALSE	FALSE	FALSE	0	0	0	0
COG1196	D	-	-	-	TRUE	Chromosome segregation ATPases	1	3	4	8	FALSE	FALSE	FALSE	1	3	4	8
COG3903	R	-	-	-	FALSE	Predicted ATPase	1	3	5	8	FALSE	FALSE	FALSE	0	0	0	0
COG3279	K	T	-	-	FALSE	Response regulator of the LytR/AlgR family	1	4	1	1	FALSE	FALSE	FALSE	0	0	0	0
COG0190	H	-	-	-	FALSE	5,10-methylene-tetrahydrofolate dehydrogenase/Methenyl tetrahydrofolate cyclohydrolase	1	4	4	2	FALSE	FALSE	FALSE	0	0	0	0
COG2421	C	-	-	-	FALSE	Predicted acetamidase/formamidase	1	4	6	2	FALSE	FALSE	FALSE	0	0	0	0
COG0112	E	-	-	-	FALSE	Glycine/serine hydroxymethyltransferase	1	4	2	3	FALSE	FALSE	FALSE	0	0	0	0
COG1062	C	-	-	-	FALSE	Zn-dependent alcohol dehydrogenases, class III	1	4	4	6	FALSE	FALSE	FALSE	0	0	0	0
COG3327	K	-	-	-	FALSE	Phenylacetic acid-responsive transcriptional repressor	1	4	3	7	FALSE	FALSE	FALSE	0	0	0	0
COG0662	G	-	-	-	FALSE	Mannose-6-phosphate isomerase	1	4	5	7	FALSE	FALSE	FALSE	0	0	0	0
COG1071	C	-	-	-	FALSE	Pyruvate/2-oxoglutarate dehydrogenase complex, dehydrogenase (E1) component, eukaryotic type, alpha subunit	1	4	8	7	FALSE	FALSE	FALSE	0	0	0	0
COG0022	C	-	-	-	FALSE	Pyruvate/2-oxoglutarate dehydrogenase complex, dehydrogenase (E1) component, eukaryotic type, beta subunit	1	4	8	8	FALSE	FALSE	FALSE	0	0	0	0
COG2050	Q	-	-	-	FALSE	Uncharacterized protein, possibly involved in aromatic compounds catabolism	1	4	5	9	FALSE	FALSE	FALSE	0	0	0	0
COG2902	E	-	-	-	FALSE	NAD-specific glutamate dehydrogenase	1	5	2	1	FALSE	FALSE	FALSE	0	0	0	0
COG4177	E	-	-	-	FALSE	ABC-type branched-chain amino acid transport system, permease component	1	5	6	1	FALSE	FALSE	FALSE	0	0	0	0
COG0410	E	-	-	-	FALSE	ABC-type branched-chain amino acid transport systems, ATPase component	1	5	8	2	FALSE	FALSE	FALSE	0	0	0	0
COG0411	E	-	-	-	FALSE	ABC-type branched-chain amino acid transport systems, ATPase component	1	5	8	2	FALSE	FALSE	FALSE	0	0	0	0
COG0559	E	-	-	-	FALSE	Branched-chain amino acid ABC-type transport system, permease components	1	5	9	2	FALSE	FALSE	FALSE	0	0	0	0
COG1983	K	T	-	-	FALSE	Putative stress-responsive transcriptional regulator	1	5	3	3	FALSE	FALSE	FALSE	0	0	0	0
COG1765	O	-	-	-	FALSE	Predicted redox protein, regulator of disulfide bond formation	1	5	5	4	FALSE	FALSE	FALSE	0	0	0	0
COG1878	R	-	-	-	FALSE	Predicted metal-dependent hydrolase	1	5	9	5	FALSE	FALSE	FALSE	0	0	0	0
COG2514	R	-	-	-	FALSE	Predicted ring-cleavage extradiol dioxygenase	1	5	8	9	FALSE	FALSE	FALSE	0	0	0	0
COG0179	Q	-	-	-	FALSE	2-keto-4-pentenoate hydratase/2-oxohepta-3-ene-1,7-dioic acid hydratase (catechol pathway)	1	5	10	13	FALSE	FALSE	FALSE	0	0	0	0
COG1802	K	-	-	-	FALSE	Transcriptional regulators	1	5	24	50	FALSE	FALSE	FALSE	0	0	0	0
COG0543	H	C	-	-	FALSE	2-polyprenylphenol hydroxylase and related flavodoxin oxidoreductases	1	6	4	2	FALSE	FALSE	FALSE	0	0	0	0
COG2072	P	-	-	-	FALSE	Predicted flavoprotein involved in K+ transport	1	6	17	13	FALSE	FALSE	FALSE	0	0	0	0
COG0624	E	-	-	-	FALSE	Acetylornithine deacetylase/Succinyl-diaminopimelate desuccinylase and related deacylases	1	6	6	16	FALSE	FALSE	FALSE	0	0	0	0
COG0574	G	-	-	-	FALSE	Phosphoenolpyruvate synthase/pyruvate phosphate dikinase	1	7	8	7	FALSE	FALSE	FALSE	0	0	0	0
COG2508	T	Q	-	-	FALSE	Regulator of polyketide synthase expression	1	12	8	27	FALSE	FALSE	FALSE	0	0	0	0
COG1414	K	-	-	-	FALSE	Transcriptional regulator	1	18	26	41	FALSE	FALSE	FALSE	0	0	0	0
COG0675	L	-	-	-	FALSE	Transposase and inactivated derivatives	1	25	0	0	FALSE	FALSE	FALSE	0	0	0	0
COG1222	O	-	-	-	FALSE	ATP-dependent 26S proteasome regulatory subunit	0	0	0	0	FALSE	FALSE	FALSE	0	0	0	0
COG2059	P	-	-	-	FALSE	Chromate transport protein ChrA	0	0	0	0	FALSE	FALSE	FALSE	0	0	0	0
COG3209	M	-	-	-	FALSE	Rhs family protein	0	0	0	0	FALSE	FALSE	FALSE	0	0	0	0
COG3901	K	-	-	-	FALSE	Regulator of nitric oxide reductase transcription	0	0	0	0	FALSE	FALSE	FALSE	0	0	0	0
COG4934	O	-	-	-	FALSE	Predicted protease	0	0	0	0	FALSE	FALSE	FALSE	0	0	0	0
COG0027	F	-	-	-	FALSE	Formate-dependent phosphoribosylglycinamide formyltransferase (GAR transformylase)	0	0	1	0	FALSE	FALSE	FALSE	0	0	0	0
COG0477	G	E	P	R	FALSE	Permeases of the major facilitator superfamily	0	0	1	0	FALSE	FALSE	FALSE	0	0	0	0
COG0557	K	-	-	-	FALSE	Exoribonuclease R	0	0	1	0	FALSE	FALSE	FALSE	0	0	0	0
COG0645	R	-	-	-	FALSE	Predicted kinase	0	0	1	0	FALSE	FALSE	FALSE	0	0	0	0
COG0762	S	-	-	-	FALSE	Predicted integral membrane protein	0	0	1	0	FALSE	FALSE	FALSE	0	0	0	0
COG0777	I	-	-	-	FALSE	Acetyl-CoA carboxylase beta subunit	0	0	1	0	FALSE	FALSE	FALSE	0	0	0	0
COG0863	L	-	-	-	FALSE	DNA modification methylase	0	0	1	0	FALSE	FALSE	FALSE	0	0	0	0
COG1166	E	-	-	-	FALSE	Arginine decarboxylase (spermidine biosynthesis)	0	0	1	0	FALSE	FALSE	FALSE	0	0	0	0
COG1182	I	-	-	-	FALSE	Acyl carrier protein phosphodiesterase	0	0	1	0	FALSE	FALSE	FALSE	0	0	0	0
COG1243	K	B	-	-	FALSE	Histone acetyltransferase	0	0	1	0	FALSE	FALSE	FALSE	0	0	0	0
COG1355	R	-	-	-	FALSE	Predicted dioxygenase	0	0	1	0	FALSE	FALSE	FALSE	0	0	0	0
COG1493	T	-	-	-	FALSE	Serine kinase of the HPr protein, regulates carbohydrate metabolism	0	0	1	0	FALSE	FALSE	FALSE	0	0	0	0
COG1738	S	-	-	-	FALSE	Uncharacterized conserved protein	0	0	1	0	FALSE	FALSE	FALSE	0	0	0	0
COG1872	S	-	-	-	FALSE	Uncharacterized conserved protein	0	0	1	0	FALSE	FALSE	FALSE	0	0	0	0
COG2013	S	-	-	-	FALSE	Uncharacterized conserved protein	0	0	1	0	FALSE	FALSE	FALSE	0	0	0	0
COG2064	N	U	-	-	FALSE	Flp pilus assembly protein TadC	0	0	1	0	FALSE	FALSE	FALSE	0	0	0	0
COG2115	G	-	-	-	FALSE	Xylose isomerase	0	0	1	0	FALSE	FALSE	FALSE	0	0	0	0
COG2204	T	-	-	-	FALSE	Response regulator containing CheY-like receiver, AAA-type ATPase, and DNA-binding domains	0	0	1	0	FALSE	FALSE	FALSE	0	0	0	0
COG2310	T	-	-	-	FALSE	Uncharacterized proteins involved in stress response, homologs of TerZ and putative cAMP-binding protein CABP1	0	0	1	0	FALSE	FALSE	FALSE	0	0	0	0
COG2357	S	-	-	-	FALSE	Uncharacterized protein conserved in bacteria	0	0	1	0	FALSE	FALSE	FALSE	0	0	0	0
COG2740	K	-	-	-	FALSE	Predicted nucleic-acid-binding protein implicated in transcription termination	0	0	1	0	FALSE	FALSE	FALSE	0	0	0	0
COG2771	K	-	-	-	FALSE	DNA-binding HTH domain-containing proteins	0	0	1	0	FALSE	FALSE	FALSE	0	0	0	0
COG2808	K	-	-	-	FALSE	Transcriptional regulator	0	0	1	0	FALSE	FALSE	FALSE	0	0	0	0
COG2845	S	-	-	-	FALSE	Uncharacterized protein conserved in bacteria	0	0	1	0	FALSE	FALSE	FALSE	0	0	0	0
COG2899	S	-	-	-	FALSE	Uncharacterized protein conserved in bacteria	0	0	1	0	FALSE	FALSE	FALSE	0	0	0	0
COG3026	T	-	-	-	FALSE	Negative regulator of sigma E activity	0	0	1	0	FALSE	FALSE	FALSE	0	0	0	0
COG3096	D	-	-	-	TRUE	Uncharacterized protein involved in chromosome partitioning	0	0	1	0	FALSE	FALSE	FALSE	0	0	1	0
COG3180	R	-	-	-	FALSE	Putative ammonia monooxygenase	0	0	1	0	FALSE	FALSE	FALSE	0	0	0	0
COG3343	K	-	-	-	FALSE	DNA-directed RNA polymerase, delta subunit	0	0	1	0	FALSE	FALSE	FALSE	0	0	0	0
COG3350	S	-	-	-	FALSE	Uncharacterized conserved protein	0	0	1	0	FALSE	FALSE	FALSE	0	0	0	0
COG3358	S	-	-	-	FALSE	Uncharacterized conserved protein	0	0	1	0	FALSE	FALSE	FALSE	0	0	0	0
COG3395	S	-	-	-	FALSE	Uncharacterized protein conserved in bacteria	0	0	1	0	FALSE	FALSE	FALSE	0	0	0	0
COG3526	O	-	-	-	FALSE	Uncharacterized protein conserved in bacteria	0	0	1	0	FALSE	FALSE	FALSE	0	0	0	0
COG3565	R	-	-	-	FALSE	Predicted dioxygenase of extradiol dioxygenase family	0	0	1	0	FALSE	FALSE	FALSE	0	0	0	0
COG3568	R	-	-	-	FALSE	Metal-dependent hydrolase	0	0	1	0	FALSE	FALSE	FALSE	0	0	0	0
COG3600	S	-	-	-	FALSE	Uncharacterized phage-associated protein	0	0	1	0	FALSE	FALSE	FALSE	0	0	0	0
COG3605	T	-	-	-	FALSE	Signal transduction protein containing GAF and PtsI domains	0	0	1	0	FALSE	FALSE	FALSE	0	0	0	0
COG3704	U	-	-	-	FALSE	Type IV secretory pathway, VirB6 components	0	0	1	0	FALSE	FALSE	FALSE	0	0	0	0
COG3709	P	-	-	-	FALSE	Uncharacterized component of phosphonate metabolism	0	0	1	0	FALSE	FALSE	FALSE	0	0	0	0
COG3746	P	-	-	-	FALSE	Phosphate-selective porin	0	0	1	0	FALSE	FALSE	FALSE	0	0	0	0
COG3759	S	-	-	-	FALSE	Predicted membrane protein	0	0	1	0	FALSE	FALSE	FALSE	0	0	0	0
COG3793	P	-	-	-	FALSE	Tellurite resistance protein	0	0	1	0	FALSE	FALSE	FALSE	0	0	0	0
COG3828	S	-	-	-	FALSE	Uncharacterized protein conserved in bacteria	0	0	1	0	FALSE	FALSE	FALSE	0	0	0	0
COG3875	S	-	-	-	FALSE	Uncharacterized conserved protein	0	0	1	0	FALSE	FALSE	FALSE	0	0	0	0
COG3945	S	-	-	-	FALSE	Uncharacterized conserved protein	0	0	1	0	FALSE	FALSE	FALSE	0	0	0	0
COG3965	P	-	-	-	FALSE	Predicted Co/Zn/Cd cation transporters	0	0	1	0	FALSE	FALSE	FALSE	0	0	0	0
COG4110	R	-	-	-	FALSE	Uncharacterized protein involved in stress response	0	0	1	0	FALSE	FALSE	FALSE	0	0	0	0
COG4148	P	-	-	-	FALSE	ABC-type molybdate transport system, ATPase component	0	0	1	0	FALSE	FALSE	FALSE	0	0	0	0
COG4166	E	-	-	-	FALSE	ABC-type oligopeptide transport system, periplasmic component	0	0	1	0	FALSE	FALSE	FALSE	0	0	0	0
COG4232	O	C	-	-	FALSE	Thiol:disulfide interchange protein	0	0	1	0	FALSE	FALSE	FALSE	0	0	0	0
COG4263	C	-	-	-	FALSE	Nitrous oxide reductase	0	0	1	0	FALSE	FALSE	FALSE	0	0	0	0
COG4275	S	-	-	-	FALSE	Uncharacterized conserved protein	0	0	1	0	FALSE	FALSE	FALSE	0	0	0	0
COG4374	S	-	-	-	FALSE	Uncharacterized protein conserved in bacteria	0	0	1	0	FALSE	FALSE	FALSE	0	0	0	0
COG4427	S	-	-	-	FALSE	Uncharacterized protein conserved in bacteria	0	0	1	0	FALSE	FALSE	FALSE	0	0	0	0
COG4564	T	-	-	-	FALSE	Signal transduction histidine kinase	0	0	1	0	FALSE	FALSE	FALSE	0	0	0	0
COG4566	T	-	-	-	FALSE	Response regulator	0	0	1	0	FALSE	FALSE	FALSE	0	0	0	0
COG4666	R	-	-	-	FALSE	TRAP-type uncharacterized transport system, fused permease components	0	0	1	0	FALSE	FALSE	FALSE	0	0	0	0
COG4675	S	-	-	-	FALSE	Microcystin-dependent protein	0	0	1	0	FALSE	FALSE	FALSE	0	0	0	0
COG4709	S	-	-	-	FALSE	Predicted membrane protein	0	0	1	0	FALSE	FALSE	FALSE	0	0	0	0
COG4742	K	-	-	-	FALSE	Predicted transcriptional regulator	0	0	1	0	FALSE	FALSE	FALSE	0	0	0	0
COG4843	S	-	-	-	FALSE	Uncharacterized protein conserved in bacteria	0	0	1	0	FALSE	FALSE	FALSE	0	0	0	0
COG4850	S	-	-	-	FALSE	Uncharacterized conserved protein	0	0	1	0	FALSE	FALSE	FALSE	0	0	0	0
COG4961	U	-	-	-	FALSE	Flp pilus assembly protein TadG	0	0	1	0	FALSE	FALSE	FALSE	0	0	0	0
COG5012	R	-	-	-	FALSE	Predicted cobalamin binding protein	0	0	1	0	FALSE	FALSE	FALSE	0	0	0	0
COG5139	S	-	-	-	FALSE	Uncharacterized conserved protein	0	0	1	0	FALSE	FALSE	FALSE	0	0	0	0
COG5164	K	-	-	-	FALSE	Transcription elongation factor	0	0	1	0	FALSE	FALSE	FALSE	0	0	0	0
COG5218	B	D	-	-	TRUE	Chromosome condensation complex Condensin, subunit G	0	0	1	0	FALSE	FALSE	FALSE	0	0	1	0
COG5361	S	-	-	-	FALSE	Uncharacterized conserved protein	0	0	1	0	FALSE	FALSE	FALSE	0	0	0	0
COG5398	P	-	-	-	FALSE	Heme oxygenase	0	0	1	0	FALSE	FALSE	FALSE	0	0	0	0
COG5403	S	-	-	-	FALSE	Uncharacterized conserved protein	0	0	1	0	FALSE	FALSE	FALSE	0	0	0	0
COG5427	S	-	-	-	FALSE	Uncharacterized membrane protein	0	0	1	0	FALSE	FALSE	FALSE	0	0	0	0
COG5446	S	-	-	-	FALSE	Predicted integral membrane protein	0	0	1	0	FALSE	FALSE	FALSE	0	0	0	0
COG5496	R	-	-	-	FALSE	Predicted thioesterase	0	0	1	0	FALSE	FALSE	FALSE	0	0	0	0
COG5502	S	-	-	-	FALSE	Uncharacterized conserved protein	0	0	1	0	FALSE	FALSE	FALSE	0	0	0	0
COG1378	K	-	-	-	FALSE	Predicted transcriptional regulators	0	0	2	0	FALSE	FALSE	FALSE	0	0	0	0
COG1503	J	-	-	-	FALSE	Peptide chain release factor 1 (eRF1)	0	0	2	0	FALSE	FALSE	FALSE	0	0	0	0
COG2524	K	-	-	-	FALSE	Predicted transcriptional regulator, contains C-terminal CBS domains	0	0	2	0	FALSE	FALSE	FALSE	0	0	0	0
COG2820	F	-	-	-	FALSE	Uridine phosphorylase	0	0	2	0	FALSE	FALSE	FALSE	0	0	0	0
COG3115	D	-	-	-	TRUE	Cell division protein	0	0	2	0	FALSE	FALSE	FALSE	0	0	2	0
COG4123	R	-	-	-	FALSE	Predicted O-methyltransferase	0	0	2	0	FALSE	FALSE	FALSE	0	0	0	0
COG4243	S	-	-	-	FALSE	Predicted membrane protein	0	0	2	0	FALSE	FALSE	FALSE	0	0	0	0
COG4392	S	-	-	-	FALSE	Predicted membrane protein	0	0	2	0	FALSE	FALSE	FALSE	0	0	0	0
COG4942	D	-	-	-	TRUE	Membrane-bound metallopeptidase	0	0	2	0	FALSE	FALSE	FALSE	0	0	2	0
COG4994	S	-	-	-	FALSE	Uncharacterized protein conserved in bacteria	0	0	2	0	FALSE	FALSE	FALSE	0	0	0	0
COG5016	C	-	-	-	FALSE	Pyruvate/oxaloacetate carboxyltransferase	0	0	2	0	FALSE	FALSE	FALSE	0	0	0	0
COG5422	T	-	-	-	FALSE	RhoGEF, Guanine nucleotide exchange factor for Rho/Rac/Cdc42-like GTPases	0	0	2	0	FALSE	FALSE	FALSE	0	0	0	0
COG3917	Q	-	-	-	FALSE	2-hydroxychromene-2-carboxylate isomerase	0	0	3	0	FALSE	FALSE	FALSE	0	0	0	0
COG0073	R	-	-	-	FALSE	EMAP domain	0	0	0	1	FALSE	FALSE	FALSE	0	0	0	0
COG0207	F	-	-	-	FALSE	Thymidylate synthase	0	0	0	1	FALSE	FALSE	FALSE	0	0	0	0
COG0269	G	-	-	-	FALSE	3-hexulose-6-phosphate synthase and related proteins	0	0	0	1	FALSE	FALSE	FALSE	0	0	0	0
COG0274	F	-	-	-	FALSE	Deoxyribose-phosphate aldolase	0	0	0	1	FALSE	FALSE	FALSE	0	0	0	0
COG0387	P	-	-	-	FALSE	Ca2+/H+ antiporter	0	0	0	1	FALSE	FALSE	FALSE	0	0	0	0
COG0434	R	-	-	-	FALSE	Predicted TIM-barrel enzyme	0	0	0	1	FALSE	FALSE	FALSE	0	0	0	0
COG0529	P	-	-	-	FALSE	Adenylylsulfate kinase and related kinases	0	0	0	1	FALSE	FALSE	FALSE	0	0	0	0
COG0555	O	-	-	-	FALSE	ABC-type sulfate transport system, permease component	0	0	0	1	FALSE	FALSE	FALSE	0	0	0	0
COG0603	R	-	-	-	FALSE	Predicted PP-loop superfamily ATPase	0	0	0	1	FALSE	FALSE	FALSE	0	0	0	0
COG0625	O	-	-	-	FALSE	Glutathione S-transferase	0	0	0	1	FALSE	FALSE	FALSE	0	0	0	0
COG0687	E	-	-	-	FALSE	Spermidine/putrescine-binding periplasmic protein	0	0	0	1	FALSE	FALSE	FALSE	0	0	0	0
COG0694	O	-	-	-	FALSE	Thioredoxin-like proteins and domains	0	0	0	1	FALSE	FALSE	FALSE	0	0	0	0
COG0760	O	-	-	-	FALSE	Parvulin-like peptidyl-prolyl isomerase	0	0	0	1	FALSE	FALSE	FALSE	0	0	0	0
COG0794	M	-	-	-	FALSE	Predicted sugar phosphate isomerase involved in capsule formation	0	0	0	1	FALSE	FALSE	FALSE	0	0	0	0
COG0825	I	-	-	-	FALSE	Acetyl-CoA carboxylase alpha subunit	0	0	0	1	FALSE	FALSE	FALSE	0	0	0	0
COG1001	F	-	-	-	FALSE	Adenine deaminase	0	0	0	1	FALSE	FALSE	FALSE	0	0	0	0
COG1027	E	-	-	-	FALSE	Aspartate ammonia-lyase	0	0	0	1	FALSE	FALSE	FALSE	0	0	0	0
COG1102	F	-	-	-	FALSE	Cytidylate kinase	0	0	0	1	FALSE	FALSE	FALSE	0	0	0	0
COG1105	G	-	-	-	FALSE	Fructose-1-phosphate kinase and related fructose-6-phosphate kinase (PfkB)	0	0	0	1	FALSE	FALSE	FALSE	0	0	0	0
COG1118	P	-	-	-	FALSE	ABC-type sulfate/molybdate transport systems, ATPase component	0	0	0	1	FALSE	FALSE	FALSE	0	0	0	0
COG1176	E	-	-	-	FALSE	ABC-type spermidine/putrescine transport system, permease component I	0	0	0	1	FALSE	FALSE	FALSE	0	0	0	0
COG1218	P	-	-	-	FALSE	3'-Phosphoadenosine 5'-phosphosulfate (PAPS) 3'-phosphatase	0	0	0	1	FALSE	FALSE	FALSE	0	0	0	0
COG1263	G	-	-	-	FALSE	Phosphotransferase system IIC components, glucose/maltose/N-acetylglucosamine-specific	0	0	0	1	FALSE	FALSE	FALSE	0	0	0	0
COG1264	G	-	-	-	FALSE	Phosphotransferase system IIB components	0	0	0	1	FALSE	FALSE	FALSE	0	0	0	0
COG1268	R	-	-	-	FALSE	Uncharacterized conserved protein	0	0	0	1	FALSE	FALSE	FALSE	0	0	0	0
COG1292	M	-	-	-	FALSE	Choline-glycine betaine transporter	0	0	0	1	FALSE	FALSE	FALSE	0	0	0	0
COG1297	S	-	-	-	FALSE	Predicted membrane protein	0	0	0	1	FALSE	FALSE	FALSE	0	0	0	0
COG1443	I	-	-	-	FALSE	Isopentenyldiphosphate isomerase	0	0	0	1	FALSE	FALSE	FALSE	0	0	0	0
COG1464	P	-	-	-	FALSE	ABC-type metal ion transport system, periplasmic component/surface antigen	0	0	0	1	FALSE	FALSE	FALSE	0	0	0	0
COG1510	K	-	-	-	FALSE	Predicted transcriptional regulators	0	0	0	1	FALSE	FALSE	FALSE	0	0	0	0
COG1528	P	-	-	-	FALSE	Ferritin-like protein	0	0	0	1	FALSE	FALSE	FALSE	0	0	0	0
COG1692	S	-	-	-	FALSE	Uncharacterized protein conserved in bacteria	0	0	0	1	FALSE	FALSE	FALSE	0	0	0	0
COG1709	K	-	-	-	FALSE	Predicted transcriptional regulator	0	0	0	1	FALSE	FALSE	FALSE	0	0	0	0
COG1713	H	-	-	-	FALSE	Predicted HD superfamily hydrolase involved in NAD metabolism	0	0	0	1	FALSE	FALSE	FALSE	0	0	0	0
COG1820	G	-	-	-	FALSE	N-acetylglucosamine-6-phosphate deacetylase	0	0	0	1	FALSE	FALSE	FALSE	0	0	0	0
COG1859	J	-	-	-	FALSE	RNA:NAD 2'-phosphotransferase	0	0	0	1	FALSE	FALSE	FALSE	0	0	0	0
COG1865	S	-	-	-	FALSE	Uncharacterized conserved protein	0	0	0	1	FALSE	FALSE	FALSE	0	0	0	0
COG1903	H	-	-	-	FALSE	Cobalamin biosynthesis protein CbiD	0	0	0	1	FALSE	FALSE	FALSE	0	0	0	0
COG1913	R	-	-	-	FALSE	Predicted Zn-dependent proteases	0	0	0	1	FALSE	FALSE	FALSE	0	0	0	0
COG1925	G	-	-	-	FALSE	Phosphotransferase system, HPr-related proteins	0	0	0	1	FALSE	FALSE	FALSE	0	0	0	0
COG1936	F	-	-	-	FALSE	Predicted nucleotide kinase (related to CMP and AMP kinases)	0	0	0	1	FALSE	FALSE	FALSE	0	0	0	0
COG1966	T	-	-	-	FALSE	Carbon starvation protein, predicted membrane protein	0	0	0	1	FALSE	FALSE	FALSE	0	0	0	0
COG1999	R	-	-	-	FALSE	Uncharacterized protein SCO1/SenC/PrrC, involved in biogenesis of respiratory and photosynthetic systems	0	0	0	1	FALSE	FALSE	FALSE	0	0	0	0
COG2011	P	-	-	-	FALSE	ABC-type metal ion transport system, permease component	0	0	0	1	FALSE	FALSE	FALSE	0	0	0	0
COG2043	S	-	-	-	FALSE	Uncharacterized protein conserved in archaea	0	0	0	1	FALSE	FALSE	FALSE	0	0	0	0
COG2056	R	-	-	-	FALSE	Predicted permease	0	0	0	1	FALSE	FALSE	FALSE	0	0	0	0
COG2073	H	-	-	-	FALSE	Cobalamin biosynthesis protein CbiG	0	0	0	1	FALSE	FALSE	FALSE	0	0	0	0
COG2074	G	-	-	-	FALSE	2-phosphoglycerate kinase	0	0	0	1	FALSE	FALSE	FALSE	0	0	0	0
COG2103	R	-	-	-	FALSE	Predicted sugar phosphate isomerase	0	0	0	1	FALSE	FALSE	FALSE	0	0	0	0
COG2113	E	-	-	-	FALSE	ABC-type proline/glycine betaine transport systems, periplasmic components	0	0	0	1	FALSE	FALSE	FALSE	0	0	0	0
COG2160	G	-	-	-	FALSE	L-arabinose isomerase	0	0	0	1	FALSE	FALSE	FALSE	0	0	0	0
COG2185	I	-	-	-	FALSE	Methylmalonyl-CoA mutase, C-terminal domain/subunit (cobalamin-binding)	0	0	0	1	FALSE	FALSE	FALSE	0	0	0	0
COG2190	G	-	-	-	FALSE	Phosphotransferase system IIA components	0	0	0	1	FALSE	FALSE	FALSE	0	0	0	0
[truncated: 244 more rows]

## Sheet: FC Key
Functional Category (FC)	Description
[D]	Cell cycle control, cell division, chromosome partitioning
[M]	Cell wall/membrane/envelope biogenesis
[N]	Cell motility
[O]	Post-translational modification, protein turnover, and chaperones
[T]	Signal transduction mechanisms
[U]	Intracellular trafficking, secretion, and vesicular transport
[V]	Defense mechanisms
[W]	Extracellular structures
[Y]	Nuclear structure
[Z]	Cytoskeleton
[A]	RNA processing and modification
[B]	Chromatin structure and dynamics
[J]	Translation, ribosomal structure and biogenesis
[K]	Transcription
[L]	Replication, recombination and repair
[C]	Energy production and conversion
[E]	Amino acid transport and metabolism
[F]	Nucleotide transport and metabolism
[G]	Carbohydrate transport and metabolism
[H]	Coenzyme transport and metabolism
[I]	Lipid transport and metabolism
[P]	Inorganic ion transport and metabolism
[Q]	Secondary metabolites biosynthesis, transport, and catabolism
[R]	General function prediction only
[S]	Function unknown

## Sheet: FC Comparison
Present in volcano Pseudonocardia, but not in P asaccharolytica
abundance	FC	Description	Notes
26	[S]	Function unknown
17	[R]	General function prediction only
6	[V]	Defense mechanisms
3	[M]	Cell wall/membrane/envelope biogenesis
3	[L]	Replication, recombination and repair
2	[P]	Inorganic ion transport and
2	[E]	Amino acid transport and
1	[Q]	Secondary metabolites biosynthesis, transport
1	[O]	Posttranslational modification, protein turnover,
1	[K]	Transcription
1	[H]	Coenzyme transport and metabolism
1	[G]	Carbohydrate transport and metabolism	COG1819
1	[C]	Energy production and conversion
Present in P asaccharolytica, not in volcano Pseudonocardia
abundance	FC	Description	Notes
70	[S]	Function unknown
36	[R]	General function prediction only
25	[P]	Inorganic ion transport and
23	[E]	Amino acid transport and
19	[C]	Energy production and conversion
13	[Q]	Secondary metabolites biosynthesis, transport
9	[M]	Cell wall/membrane/envelope biogenesis
9	[G]	Carbohydrate transport and metabolism
8	[K]	Transcription
6	[D]	Cell cycle control, cell
5	[T]	Signal transduction mechanisms
5	[O]	Posttranslational modification, protein turnover,
5	[I]	Lipid transport and metabolism
4	[L]	Replication, recombination and repair
4	[H]	Coenzyme transport and metabolism
3	[F]	Nucleotide transport and metabolism
2	[U]	Intracellular trafficking, secretion, and
2	[J]	Translation, ribosomal structure and
1	[V]	Defense mechanisms
1	[B]	Chromatin structure and dynamics
