# Supplementary material for: Metagenomic evidence for metabolism of trace atmospheric gases by high-elevation desert Actinobacteria
Source: Front Microbiol. 2014 Dec 17;5:698. doi: 10.3389/fmicb.2014.00698 (PMC4269115; doi:10.3389/fmicb.2014.00698)
Supplement: Supplementary file 2 [file Table2.XLS]

## Sheet: Sheet1
genes with Ka:Ks ratios ≥ 1 when comparing Pseudonocardia asaccharolytica with the site 1 volcano Pseudonocardia sp.
2_polyprenylphenol_hydroxylase_and_related_flavodoxin_oxidoreductases_CDS
hypothetical_protein_CDS
D_alanine_D_alanine_ligase_(EC_6_3_2_4)_CDS
SSU_ribosomal_protein_S30P_sigma_54_modulation_protein_CDS
ATPases_involved_in_chromosome_partitioning_CDS
ferrochelatase_(EC_4_99_1_1)_CDS
Cyanate_permease_CDS
NADH_dehydrogenase_subunit_J_(EC_1_6_5_3)_CDS
Predicted_phosphohydrolases_CDS
tRNA_(Guanine37_N(1)_)_methyltransferase_(EC_2_1_1_31)_CDS
Acyl_CoA_dehydrogenases_CDS
phosphoribosyl_AMP_cyclohydrolase_(EC_3_5_4_19)_CDS
alanine_racemase_(EC_5_1_1_1)_CDS
Protein_of_unknown_function_(DUF3159)_CDS
hypothetical_protein_CDS
succinyldiaminopimelate_aminotransferase_apoenzyme_(EC_2_6_1_17)_CDS
Leucyl_aminopeptidase_CDS
RNAse_PH_(EC_2_7_7_56)_CDS
2_3_dihydro_2_3_dihydroxybenzoyl_CoA_ring_cleavage_enzyme_CDS
Transposase_DDE_domain_CDS
pantothenate_synthetase_(EC_6_3_2_1)_CDS
Uncharacterized_conserved_protein_CDS
Protein_of_unknown_function_(DUF3000)_CDS
Prephenate_dehydrogenase_CDS
Protein_of_unknown_function_(DUF2029)_CDS
Formamidopyrimidine_DNA_glycosylase_CDS
Predicted_acyltransferase_CDS
probable_S_adenosylmethionine_dependent_methyltransferase_YraL_family_CDS
phosphomethylpyrimidine_kinase_CDS
ABC_type_multidrug_transport_system_ATPase_component_CDS
ABC_type_polysaccharide_polyol_phosphate_export_systems_permease_component_CDS
hypothetical_protein_CDS
Anaerobic_dehydrogenases_typically_selenocysteine_containing_CDS
coenzyme_F420_0_gamma_glutamyl_ligase_(EC_6_3_2_31)_CDS
6_phosphogluconolactonase_(EC_3_1_1_31)_CDS
tRNA_(5_methylaminomethyl_2_thiouridylate)_methyltransferase_(EC_2_1_1_61)_CDS
serine_threonine_protein_kinase_CDS
transketolase_(EC_2_2_1_1)_CDS
Uncharacterized_conserved_protein_(some_members_contain_a_von_Willebrand_factor_type_A_(vWA)_domain)_CDS
Helicase_conserved_C_terminal_domain_CDS
3_dehydroquinate_synthase_(EC_4_2_3_4)_CDS
methionyl_tRNA_formyltransferase_(EC_2_1_2_9)_CDS
hypothetical_protein_CDS
K+_transport_systems_NAD_binding_component_CDS
selenocysteine_specific_translation_elongation_factor_SelB_CDS
DNA_segregation_ATPase_FtsK_SpoIIIE_and_related_proteins_CDS
hypothetical_protein_CDS
Protein_of_unknown_function_(DUF3263)_CDS
leucyl_tRNA_synthetase_(EC_6_1_1_4)_CDS
6_7_dimethyl_8_ribityllumazine_synthase_(EC_2_5_1_78)_CDS
succinate_dehydrogenase_subunit_A_(EC_1_3_5_1)_CDS
phosphate_ABC_transporter_ATP_binding_protein_PhoT_family_(TC_3_A_1_7_1)_CDS
Uncharacterized_conserved_protein_CDS
Uridine_kinase_CDS
hypothetical_protein_CDS
ribonuclease_Rne_Rng_family_CDS
Transposase_IS116_IS110_IS902_family_Transposase_CDS
1_deoxy_D_xylulose_5_phosphate_reductoisomerase_(EC_1_1_1_267)_CDS
selenophosphate_synthase_(EC_2_7_9_3)_CDS
